# Supplementary material for: Unique sex chromosome translocations and evolutionary strata in two Sylvioidea songbird families
Source: BMC Genomics. 2026 Apr 20;27:401. doi: 10.1186/s12864-026-12861-1 (PMC13097842; doi:10.1186/s12864-026-12861-1)
Supplement: Supplementary file 2 — Supplementary Material 2. [file 12864_2026_12861_MOESM2_ESM.xlsx]

## Sheet: Table S1
Table S1: Information of genome-sequenced samples used in this study.
Species*	Common name	Sex	Heterogametic/homogametic	Sample ID	Country; region	Bioproject	SRA	Sequencing platform	Million read pairs (2*150pb)	No. of bases (Gbp)
Nicator vireo	Yellow-throated nicator	Female	Heterogametic	Nvir-014	Angola; Bimbe (Cuanza Sul)	PRJNA578893	SRX16766687	Illumina NovaSeq 6000	130.1	39.3
Nicator vireo	Yellow-throated nicator	Male	Homogametic	Nvir-009	Angola; Bimbe (Cuanza Sul)	PRJNA578893	SRX16766686	Illumina NovaSeq 6000	155	46.8
Camaroptera brevicaudata ssp. brevicaudata	Gray-backed camaroptera	Female	Heterogametic	Cbre-755	Nigeria; Omo	PRJNA578893	SRX16766682	Illumina NovaSeq 6000	130.7	39.5
Camaroptera brevicaudata ssp. brevicaudata	Gray-backed camaroptera	Male	Homogametic	Cbre-802	Nigeria; Omo	PRJNA578893	SRX16766683	Illumina NovaSeq 6000	135.7	41
Cisticola juncidis ssp. cisticola	Zitting cisticola	Female	Heterogametic	QF-1504-CISJUN-2_S6_L002	Portugal; Estarreja (Salreu marshlands)	PRJNA578893	SRX7707628	Illumina HiSeq X Ten	177.6	53.6
Cisticola juncidis ssp. cisticola	Zitting cisticola	Male	Homogametic	QF-1504-RA5680_S5_L002	Spain; Murcia	PRJNA578893	SRX7707629	Illumina HiSeq X Ten	176.2	53.2
Cisticola juncidis ssp. cisticola	Zitting cisticola	Female	Heterogametic	TI-2672-Cjun-17	Portugal; Estarreja (Salreu marshlands)	PRJNA578893	SRX31546700	Illumina NovaSeq 6000	198.5	60
Cisticola juncidis ssp. cisticola	Zitting cisticola	Male	Homogametic	TI-2672-Cjun-14	Portugal; Estarreja (Salreu marshlands)	PRJNA578893	SRX31546699	Illumina NovaSeq 6000	174	52.5
* According to IOC World Bird List v15.1

## Sheet: Table S2
Table S2: Assembly statistics for scaffold-level genomes generated from a male sample (the homogametic sex) of the three study species.
Nicator viridis (sample Nvir-009)
A	C	G	T	N	IUPAC	Other	GC	GC_stdev
0.287	0.2124	0.2128	0.2878	0	0	0	0.4252	0.1057
Main genome scaffold total:			108503
Main genome contig total:			109487
Main genome scaffold sequence total:			1074.511 MB
Main genome contig sequence total:			1074.482 MB	0.003% gap
Main genome scaffold L/N50:			2811/101.011 KB
Main genome contig L/N50:			2937/97.394 KB
Main genome scaffold L/N90:			12948/14.404 KB
Main genome contig L/N90:			13418/14.104 KB
Max scaffold length:			2.055 MB
Max contig length:			1.566 MB
Number of scaffolds > 50 KB:			6077
% main genome in scaffolds > 50 KB:			0.7167
Minimum	Number	Number	Total	Total	Scaffold
Scaffold	of	of	Scaffold	Contig	Contig
Length	Scaffolds	Contigs	Length	Length	Coverage
All	108,503	109,487	1,074,511,062	1,074,482,256	1
100	108,503	109,487	1,074,511,062	1,074,482,256	1
250	97,332	98,316	1,072,688,630	1,072,659,824	1
500	42,154	43,138	1,053,435,206	1,053,406,400	1
1 KB	30,928	31,761	1,045,731,426	1,045,704,568	1
2.5 KB	22,920	23,689	1,033,362,165	1,033,336,235	1
5 KB	18,726	19,462	1,018,339,466	1,018,314,450	1
10 KB	14,969	15,646	991,435,597	991,412,826	1
25 KB	9,896	10,491	908,137,172	908,117,314	1
50 KB	6,077	6,545	770,145,020	770,129,902	1
100 KB	2,858	3,155	542,001,154	541,992,609	1
250 KB	521	608	195,090,953	195,089,155	1
500 KB	64	76	44,966,250	44,966,130	1
1 MB	5	8	7,815,171	7,815,141	1
Camaroptera brevicaudata (sample Cbre-802)
A	C	G	T	N	IUPAC	Other	GC	GC_stdev
0.2869	0.2126	0.2129	0.2876	0.0001	0	0	0.4255	0.1002
Main genome scaffold total:			153791
Main genome contig total:			155875
Main genome scaffold sequence total:			1087.751 MB
Main genome contig sequence total:			1087.634 MB	0.011% gap
Main genome scaffold L/N50:			5618/52.333 KB
Main genome contig L/N50:			5818/50.168 KB
Main genome scaffold L/N90:			25022/7.388 KB
Main genome contig L/N90:			25998/7.124 KB
Max scaffold length:			1.403 MB
Max contig length:			1.403 MB
Number of scaffolds > 50 KB:			5944
% main genome in scaffolds > 50 KB:			0.5153
Minimum	Number	Number	Total	Total	Scaffold
Scaffold	of	of	Scaffold	Contig	Contig
Length	Scaffolds	Contigs	Length	Length	Coverage
All	153,791	155,875	1,087,751,063	1,087,634,276	0.9999
100	153,791	155,875	1,087,751,063	1,087,634,276	0.9999
250	148,524	150,608	1,086,909,461	1,086,792,674	0.9999
500	71,571	73,655	1,059,538,015	1,059,421,228	0.9999
1 KB	48,744	50,485	1,043,388,181	1,043,275,958	0.9999
2.5 KB	34,707	36,273	1,022,723,146	1,022,613,400	0.9999
5 KB	28,512	29,974	1,000,323,903	1,000,216,542	0.9999
10 KB	22,151	23,481	954,162,000	954,060,565	0.9999
25 KB	12,586	13,602	796,467,973	796,385,737	0.9999
50 KB	5,945	6,559	560,618,327	560,566,795	0.9999
100 KB	1,729	1,967	268,781,418	268,761,455	0.9999
250 KB	110	127	40,023,595	40,022,312	1
500 KB	10	12	6,829,315	6,829,295	1
1 MB	1	1	1,402,637	1,402,637	1
Cisticola juncidis (sample TI-2672-Cjun-14)
A	C	G	T	N	IUPAC	Other	GC	GC_stdev
0.2872	0.2119	0.2124	0.2885	0.0002	0	0	0.4243	0.0996
Main genome scaffold total:			162540
Main genome contig total:			165949
Main genome scaffold sequence total:			1114.025 MB
Main genome contig sequence total:			1113.772 MB	0.023% gap
Main genome scaffold L/N50:			5029/53.857 KB
Main genome contig L/N50:			5394/49.785 KB
Main genome scaffold L/N90:			29405/5.022 KB
Main genome contig L/N90:			31648/4.729 KB
Max scaffold length:			1.378 MB
Max contig length:			1.308 MB
Number of scaffolds > 50 KB:			5512
% main genome in scaffolds > 50 KB:			0.5225
Minimum	Number	Number	Total	Total	Scaffold
Scaffold	of	of	Scaffold	Contig	Contig
Length	Scaffolds	Contigs	Length	Length	Coverage
All	162,540	165,949	1,114,025,152	1,113,772,093	0.9998
100	162,540	165,949	1,114,025,152	1,113,772,093	0.9998
250	148,522	151,931	1,111,804,666	1,111,551,607	0.9998
500	88,368	91,777	1,090,452,925	1,090,199,866	0.9998
1 KB	64,183	67,328	1,072,147,274	1,071,897,915	0.9998
2.5 KB	38,331	41,270	1,034,656,160	1,034,409,618	0.9998
5 KB	29,456	32,293	1,002,890,246	1,002,647,675	0.9998
10 KB	21,190	23,725	943,529,321	943,309,060	0.9998
25 KB	11,162	13,001	781,777,703	781,617,005	0.9998
50 KB	5,512	6,592	582,069,465	581,975,830	0.9998
100 KB	1,995	2,458	337,393,502	337,354,318	0.9999
250 KB	223	285	80,458,731	80,453,611	0.9999
500 KB	23	29	16,329,502	16,329,262	1
1 MB	2	3	2,685,477	2,685,467	1

## Sheet: Table S3
Table S3: Information of reference genomes used in this study.
Species	Common name	Reference genome	NCBI RefSeq assembly	Number of scaffolds	contig N50	Contig L50	Scaffold N50	Scaffold L50
Parus major	Great tit	Parus_major1.1	GCF_001522545.3	1674			71.4 Mb	5
Nicator chloris	Western nicator	ASM1340049v1	GCA_013400495.1	153465	56.5 kb	4391	99.5 kb	2181
Cisticola juncidis	Zitting cisticola	ASM1340021v1	GCA_013400215.1	20420			873.8 kb	314

## Sheet: Table S4
Table S4: Output from FindZX for Nicator vireo, Camaroptera brevicaudata and Cisticola juncidis showing % heterozygous sites (columns A-X) and standardized sequencing depth (columns Y-AV) for 100 kb window sizes across the Parus major reference genome. The borders between the sex-linked and autosmal regions on chr 4 and 4A are highligted.
N. vireo: % heterozygous sites								Cam. brevicaudata: % heterozygous sites								Cis. Juncidis: % heterozygous sites								N. vireo: Standardized sequencing depth (≤2 mismatches)								Cam. brevicaudata: Standardized sequencing depth (unfiltered mismatches)								Cis. juncidis: Standardized squencing depth (≤2 mismatches)
chr	range	heterogametic sex (female)	homogametic sex (male)	difference between hetero- and homogametic	start	end	comment (chr 4 and 4A)	chr	range	heterogametic sex (female)	homogametic sex (male)	difference between hetero- and homogametic	start position	end position	comment (chr 4 and 4A)	chr	range	heterogametic sex (female)	homogametic sex (male)	difference between hetero- and homogametic	start position	end position	comment (chr 4 and 4A)	chr	range	heterogametic sex (female)	homogametic sex (male)	difference between hetero- and homogametic	start position	end position	comment (chr 4 and 4A)	chr	range	heterogametic sex (female)	homogametic sex (male)	difference between hetero- and homogametic	start position	end position	comment (chr 4 and 4A)	chr	range	heterogametic sex (female)	homogametic sex (male)	difference between hetero- and homogametic	start position	end position	comment (chr 4 and 4A)
1	0	0.316	0.268	0.048	44865	88709		1	0	0.525	0.275	0.25	35477	48053		1	0	0.57	0.41	0.16	18830	94320		1	0	0.902179	1.03552	-0.133342	44865	88709		1	0	1.00429	0.753124	0.251164	35477	48053		1	0	0.993073	1.0463	-0.0532257	18830	94320
1	1	0.432	0.356	0.076	119165	187303		1	1	0.473333	0.397778	0.0755556	106105	182813		1	1	0.465714	0.397143	0.0685714	126242	197304		1	1	0.943661	1.03988	-0.096216	119165	187303		1	1	1.08704	0.789534	0.297503	106105	182813		1	1	1.16361	1.14531	0.0182904	126242	197304
1	3	0.28	0.258333	0.0216667	336101	404660		1	2	0.473333	0.296667	0.176667	256134	290153		1	2	0.485714	0.1	0.385714	206502	299478		1	3	1.07931	1.03481	0.0444965	336101	404660		1	2	1.11698	0.852024	0.264953	256134	290153		1	2	1.1396	1.21014	-0.0705421	206502	299478
1	4	0.132727	0.123636	0.00909091	416117	498288		1	3	0.31	0.195	0.115	306829	371996		1	3	0.226	0.038	0.188	335019	402794		1	4	1.26529	1.05486	0.210428	407043	498288		1	3	1.05609	0.825612	0.230475	306829	371996		1	3	1.44456	1.1658	0.278759	335019	402794
1	5	0.162	0.166	-0.004	501025	600378		1	4	0.233846	0.212308	0.0215385	407043	500624		1	5	0.197143	0.205714	-0.00857143	501483	600378		1	5	1.10753	0.975912	0.131616	501025	600378		1	4	1.11997	0.917917	0.202051	407043	500624		1	4	1.4786	1.11507	0.363535	407043	492797
1	6	0.486667	0.526667	-0.04	614885	687885		1	5	0.24	0.256364	-0.0163636	503492	571449		1	6	0.32	0.25	0.07	609078	696993		1	6	0.71563	0.818871	-0.103241	614885	687885		1	5	1.04739	0.958021	0.0893735	503492	571449		1	5	1.22395	1.10645	0.117493	501483	600378
1	7	0.28	0.18	0.1	707977	708910		1	6	0.432	0.364	0.068	603319	657601		1	8	0.13	0.13	0	890517	896466		1	7	0.762934	0.909967	-0.147033	707977	708910		1	6	1.23898	1.03223	0.206753	603319	657601		1	6	1.06545	0.980826	0.084629	609078	696993
1	8	0.253333	0.24	0.0133333	873162	894855		1	7	0.48	0.47	0.01	733124	734297		1	9	0.412	0.382	0.03	913836	1002383		1	8	0.852287	0.922839	-0.0705521	873162	894855		1	7	0.86625	0.727878	0.138372	733124	734297		1	8	1.04724	0.932297	0.114947	890517	896466
1	9	0.3575	0.2925	0.065	929892	996372		1	9	0.492	0.368	0.124	932512	999519		1	10	0.254545	0.24	0.0145455	1004995	1080568		1	9	0.892566	0.963188	-0.0706221	929892	996372		1	9	0.957283	0.809664	0.147619	932512	999519		1	9	1.02865	0.943363	0.0852822	913836	1002383
1	10	0.225	0.1675	0.0575	1014780	1069666		1	10	0.408571	0.331429	0.0771429	1000277	1073733		1	11	0.393333	0.404444	-0.0111111	1122994	1196403		1	10	1.02932	0.948707	0.0806172	1014780	1069666		1	10	1.0022	0.891136	0.111065	1000277	1073733		1	10	1.19975	1.05813	0.141625	1004995	1080568
1	11	0.39	0.315	0.075	1137850	1163661		1	11	0.496667	0.463333	0.0333333	1113195	1196402		1	12	0.58	0.5	0.08	1284729	1286044		1	11	0.83662	0.895609	-0.0589894	1137850	1163661		1	11	0.818859	0.77487	0.0439894	1113195	1196402		1	11	1.00897	0.946232	0.0627348	1122994	1196403
1	12	0.33	0.28	0.05	1240872	1243672		1	13	0.4	0.43	-0.03	1387209	1397829		1	13	0.24	0.206667	0.0333333	1388011	1397462		1	12	0.793257	0.971852	-0.178595	1240872	1243672		1	13	0.992991	0.778869	0.214122	1387209	1397829		1	12	0.802613	0.702681	0.0999317	1284729	1286044
1	13	0.264444	0.28	-0.0155556	1307577	1401316		1	14	0.444	0.368	0.076	1408189	1475292		1	14	0.433333	0.23	0.203333	1401991	1474917		1	13	0.850669	0.878501	-0.0278317	1307577	1401316		1	14	0.86625	0.815663	0.0505865	1408189	1475292		1	13	1.0958	0.986705	0.1091	1388011	1397462
1	14	0.212	0.328	-0.116	1408148	1500954		1	15	0.7	0.5	0.2	1502598	1598584		1	15	0.53	0.4	0.13	1523573	1532598		1	14	0.889079	0.880856	0.0082234	1408148	1500954		1	15	0.82988	0.775703	0.0541772	1502598	1598584		1	14	0.96509	1.00515	-0.0400576	1401991	1474917
1	15	0.233333	0.25	-0.0166667	1507981	1598588		1	16	0.8	0.406667	0.393333	1612837	1620905		1	16	0.553333	0.253333	0.3	1600703	1623651		1	15	0.891505	0.896599	-0.00509445	1507981	1598588		1	16	0.592562	0.683219	-0.0906569	1612837	1620905		1	15	0.818647	0.902327	-0.0836807	1523573	1532598
1	16	0.355	0.495	-0.14	1629605	1667332		1	18	0.5	0.348	0.152	1814914	1889290		1	18	0.392	0.468	-0.076	1818371	1884575		1	16	0.8254	1.22855	-0.403154	1629605	1667332		1	18	0.781608	0.755873	0.0257353	1814914	1889290		1	16	0.498121	0.723276	-0.225155	1600703	1623651
1	17	0.331429	0.237143	0.0942857	1723602	1756967		1	20	0.533333	0.313333	0.22	2047381	2102193		1	19	0.72	0.31	0.41	1910371	1926055		1	17	0.88544	0.985361	-0.0999208	1723602	1756967		1	20	0.891965	0.815863	0.0761022	2047381	2102193		1	18	0.67709	0.73883	-0.0617396	1818371	1884575
1	18	0.353333	0.253333	0.1	1818405	1831197		1	21	0.5675	0.3875	0.18	2104366	2200477		1	20	0.5625	0.1625	0.4	2041795	2078247		1	18	0.746357	0.941982	-0.195625	1818405	1831197		1	21	0.908129	0.791242	0.116887	2104366	2200477		1	19	0.559813	0.787058	-0.227245	1910371	1926055
1	19	0.285	0.295	-0.01	1924651	1945728		1	22	0.58	0.382222	0.197778	2210021	2288747		1	21	0.42	0.382857	0.0371429	2102220	2200102		1	19	0.844504	0.932988	-0.0884843	1924651	1945728		1	22	0.894537	0.813641	0.0808956	2210021	2288747		1	20	0.822464	0.909449	-0.0869842	2041795	2078247
1	20	0.294	0.266	0.028	2000992	2101792		1	23	0.588333	0.408333	0.18	2316607	2398251		1	22	0.308571	0.362857	-0.0542857	2215149	2240261		1	20	0.956154	0.973535	-0.0173814	2000992	2101792		1	23	0.940274	0.881102	0.0591718	2316607	2398251		1	21	0.783487	0.885268	-0.101781	2102220	2200102
1	21	0.253846	0.244615	0.00923077	2104373	2200474		1	24	0.486667	0.38	0.106667	2403352	2446964		1	23	0.62	0.493333	0.126667	2355486	2400548		1	21	0.879842	0.965035	-0.0851933	2104373	2200474		1	24	0.861841	0.860522	0.00131896	2403352	2446964		1	22	0.724734	0.783962	-0.0592287	2215149	2240261
1	22	0.285	0.256667	0.0283333	2200541	2292749		1	25	0.56	0.334286	0.225714	2507640	2571411		1	24	0.64	0.465	0.175	2404367	2465186		1	22	0.853601	0.936866	-0.0832655	2200541	2292749		1	25	0.943397	0.79101	0.152386	2507640	2571411		1	23	0.637082	0.818873	-0.181791	2355486	2400548
1	23	0.285	0.268333	0.0166667	2310215	2392443		1	26	0.517143	0.374286	0.142857	2603250	2687429		1	25	0.485	0.3375	0.1475	2509395	2571275		1	23	0.934261	0.960795	-0.0265346	2310215	2392443		1	26	0.866407	0.80615	0.0602566	2603250	2687429		1	24	0.515147	0.703373	-0.188225	2404367	2465186
1	24	0.32	0.3	0.02	2422498	2505082		1	27	0.5	0.404444	0.0955556	2714847	2794747		1	26	0.431429	0.348571	0.0828571	2606397	2654151		1	24	0.907273	0.939389	-0.0321158	2422498	2505082		1	27	0.882169	0.86541	0.0167585	2714847	2794747		1	25	0.825633	0.858986	-0.0333533	2509395	2571275
1	25	0.271667	0.215	0.0566667	2505426	2588832		1	28	0.393333	0.37	0.0233333	2831799	2902276		1	27	0.44	0.3625	0.0775	2730200	2797287		1	25	0.953061	0.928367	0.0246939	2505426	2588832		1	28	0.938621	0.819363	0.119258	2831799	2902276		1	26	0.778529	0.80807	-0.029541	2606397	2654151
1	26	0.204	0.216	-0.012	2613020	2671033		1	29	0.391111	0.32	0.0711111	2921132	2997463		1	28	0.6	0.286667	0.313333	2801029	2902276		1	26	0.905332	0.905808	-0.000475609	2613020	2671033		1	29	0.915109	0.844747	0.0703622	2921132	2997463		1	27	0.860679	0.898869	-0.0381908	2730200	2797287
1	27	0.2825	0.3175	-0.035	2731508	2787486		1	30	0.43	0.388	0.042	3002655	3103086		1	29	0.363077	0.364615	-0.00153846	2905238	2997463		1	27	0.905453	0.95799	-0.0525363	2731508	2787486		1	30	0.958826	0.888551	0.070275	3002655	3103086		1	28	0.904576	0.952717	-0.048141	2801029	2902276
1	28	0.272308	0.2	0.0723077	2801013	2902233		1	31	0.54	0.383333	0.156667	3107655	3198215		1	30	0.4625	0.455	0.0075	3003612	3090010		1	28	0.899435	0.942185	-0.0427497	2801013	2902233		1	31	0.905742	0.829861	0.0758808	3107655	3198215		1	29	0.899144	0.893501	0.00564251	2905238	2997463
1	29	0.29	0.2625	0.0275	2916896	3001397		1	32	0.435556	0.371111	0.0644444	3208782	3298412		1	31	0.275	0.4	-0.125	3147615	3195776		1	29	0.949052	0.962996	-0.013944	2916896	3001397		1	32	0.937274	0.896516	0.0407575	3208782	3298412		1	30	0.968793	0.949588	0.0192052	3003612	3090010
1	30	0.0323077	0.0769231	-0.0446154	3002655	3103075		1	33	0.495	0.2925	0.2025	3305989	3357118		1	32	0.388	0.266	0.122	3228426	3305905		1	30	0.950256	0.998711	-0.0484544	3002655	3103075		1	33	0.942157	0.935093	0.00706359	3305989	3357118		1	31	0.849111	0.836855	0.0122567	3147615	3195776
1	31	0.124444	0.193333	-0.0688889	3107955	3192529		1	34	0.426667	0.302222	0.124444	3412905	3497226		1	33	0.445	0.28	0.165	3314748	3359432		1	31	0.918863	0.972237	-0.0533741	3107955	3192529		1	34	0.944131	0.854301	0.0898302	3412905	3497226		1	32	0.940138	0.909151	0.0309868	3228426	3305905
1	32	0.213846	0.215385	-0.00153846	3208530	3305827		1	35	0.37	0.356667	0.0133333	3507548	3585091		1	34	0.533333	0.356667	0.176667	3425607	3480230		1	32	0.950285	0.935863	0.014422	3208530	3305827		1	35	0.941743	0.87202	0.0697231	3507548	3585091		1	33	0.914965	0.928955	-0.0139898	3314748	3359432
1	33	0.151111	0.286667	-0.135556	3305653	3363253		1	36	0.418667	0.344	0.0746667	3612572	3701555		1	35	0.404444	0.342222	0.0622222	3517612	3595214		1	33	0.979644	0.982249	-0.00260448	3305653	3363253		1	36	0.943176	0.91358	0.0295961	3612572	3701555		1	34	0.861557	0.923537	-0.0619804	3425607	3480230
1	34	0.222222	0.193333	0.0288889	3412422	3498301		1	37	0.39	0.295714	0.0942857	3715566	3796513		1	36	0.434286	0.434286	-1.18919e-17	3612632	3673632		1	34	0.974646	0.956955	0.0176911	3412422	3498301		1	37	0.934265	0.886494	0.0477708	3715566	3796513		1	35	0.896679	0.908014	-0.0113355	3517612	3595214
1	35	0.208571	0.205714	0.00285714	3507547	3592879		1	38	0.394286	0.345714	0.0485714	3801428	3899560		1	37	0.387273	0.265455	0.121818	3721739	3796510		1	35	0.912644	0.914069	-0.00142421	3507547	3592879		1	38	0.964651	0.921774	0.0428774	3801428	3899560		1	36	0.920544	0.878417	0.0421267	3612632	3673632
1	36	0.23	0.231429	-0.00142857	3612614	3701554		1	39	0.29	0.294	-0.004	3904509	3981302		1	38	0.407059	0.371765	0.0352941	3801430	3902391		1	36	0.996077	0.984795	0.0112817	3612614	3701554		1	39	0.912648	0.878553	0.0340954	3904509	3981302		1	37	0.883546	0.912241	-0.0286946	3721739	3796510
1	37	0.282857	0.247143	0.0357143	3713515	3796542		1	40	0.398667	0.381333	0.0173333	4005562	4099182		1	39	0.335556	0.323333	0.0122222	3906786	4003729		1	37	0.981695	0.948725	0.0329703	3713515	3796542		1	40	0.945086	0.909647	0.0354391	4005562	4099182		1	38	0.878282	0.871001	0.00728085	3801430	3902391
1	38	0.22	0.221111	-0.00111111	3800339	3894653		1	41	0.29375	0.3275	-0.03375	4101552	4184653		1	40	0.469231	0.387692	0.0815385	4005561	4099182		1	38	1.0008	0.975483	0.0253206	3800339	3894653		1	41	0.925901	0.855606	0.0702943	4101552	4184653		1	39	0.890876	0.865902	0.0249734	3906786	4003729
1	39	0.2925	0.23875	0.05375	3910316	4003874		1	42	0.395556	0.303333	0.0922222	4200622	4305943		1	41	0.352	0.364	-0.012	4113571	4171936		1	39	0.966024	0.945056	0.0209686	3910316	4003874		1	42	1.00622	0.93351	0.0727062	4200622	4305943		1	40	0.898112	0.864696	0.0334151	4005561	4099182
1	40	0.35	0.308	0.042	4015875	4064312		1	43	0.483636	0.358182	0.125455	4323243	4399417		1	42	0.408571	0.387143	0.0214286	4204976	4298928		1	40	0.940386	0.950762	-0.0103756	4015875	4064312		1	43	0.943697	0.897304	0.0463931	4323243	4399417		1	41	0.928777	0.941703	-0.0129265	4113571	4171936
1	41	0.238667	0.246667	-0.008	4113572	4202662		1	44	0.252	0.252	-5.55044e-18	4400393	4502066		1	43	0.398571	0.354286	0.0442857	4300171	4400396		1	41	0.958459	0.95591	0.00254818	4113572	4202662		1	44	0.999053	0.931644	0.0674089	4400393	4502066		1	42	0.856801	0.844166	0.0126351	4204976	4298928
1	42	0.266667	0.265556	0.00111111	4206670	4308565		1	45	0.392	0.254	0.138	4502790	4597222		1	44	0.445455	0.252727	0.192727	4400396	4502071		1	42	0.961585	0.925094	0.0364911	4206670	4308565		1	45	1.0589	0.95434	0.104557	4502790	4597222		1	43	0.900583	0.944878	-0.0442948	4300171	4400396
1	43	0.26	0.17	0.09	4308990	4400385		1	46	0.344211	0.289474	0.0547368	4600896	4702497		1	45	0.448333	0.415	0.0333333	4523534	4594444		1	43	1.0329	1.01754	0.0153565	4308990	4400385		1	46	0.972167	0.925529	0.0466382	4600896	4702497		1	44	0.958621	0.966249	-0.00762858	4400396	4502071
1	44	0.2125	0.24	-0.0275	4400394	4502004		1	47	0.302	0.258	0.044	4704921	4797138		1	46	0.332	0.370667	-0.0386667	4600096	4692805		1	44	0.999001	0.963931	0.03507	4400394	4502004		1	47	0.96103	0.883652	0.0773784	4704921	4797138		1	45	0.833841	0.881118	-0.0472771	4523534	4594444
1	45	0.252857	0.27	-0.0171429	4513202	4597209		1	48	0.382	0.326	0.056	4821678	4900484		1	47	0.3925	0.4	-0.0075	4704607	4803628		1	45	0.965927	0.957707	0.00821992	4513202	4597209		1	48	0.926865	0.908548	0.0183175	4821678	4900484		1	46	0.953733	0.885959	0.0677734	4600096	4692805
1	46	0.168889	0.261111	-0.0922222	4600896	4701950		1	49	0.290667	0.324	-0.0333333	4900710	5002954		1	48	0.191429	0.357143	-0.165714	4820848	4886355		1	46	0.988986	0.974745	0.0142417	4600896	4701950		1	49	0.995783	0.946575	0.0492085	4900710	5002954		1	47	0.766536	0.843655	-0.0771189	4704607	4803628
1	47	0.111667	0.198333	-0.0866667	4704676	4790204		1	50	0.389231	0.292308	0.0969231	5002947	5101651		1	49	0.235	0.31	-0.075	4903443	5002948		1	47	1.06435	1.01707	0.0472776	4704676	4790204		1	50	0.981885	0.912155	0.0697306	5002947	5101651		1	48	0.90649	0.87351	0.0329796	4820848	4897742
1	48	0.211111	0.202222	0.00888889	4808525	4898068		1	51	0.323636	0.312727	0.0109091	5102894	5197502		1	50	0.268889	0.294444	-0.0255556	5010813	5101594		1	48	1.00889	0.974328	0.034562	4808525	4898068		1	51	0.963134	0.911574	0.0515598	5102894	5197502		1	49	1.01999	0.948089	0.0718978	4903443	5002948
1	49	0.218333	0.216667	0.00166667	4900613	4996596		1	52	0.281333	0.32	-0.0386667	5200840	5299247		1	51	0.296667	0.37	-0.0733333	5102894	5187255		1	49	1.02846	0.934143	0.0943218	4900613	4996596		1	52	0.983366	0.925045	0.0583212	5200840	5299247		1	50	0.902074	0.934347	-0.0322726	5010813	5101594
1	50	0.21	0.22125	-0.01125	5010787	5107408		1	53	0.291429	0.274286	0.0171429	5335931	5397610		1	52	0.332	0.28	0.052	5205920	5295363		1	50	1.00946	0.995988	0.0134748	5010787	5107408		1	53	1.0281	0.965552	0.0625484	5335931	5397610		1	51	0.982263	0.969964	0.0122995	5102894	5187255
1	51	0.2275	0.2075	0.02	5109144	5174910		1	54	0.33	0.212857	0.117143	5407843	5497740		1	53	0.316667	0.246667	0.07	5347444	5374492		1	51	1.00992	1.02148	-0.0115672	5109144	5174910		1	54	1.07738	0.967909	0.109471	5407843	5497740		1	52	1.02177	0.967831	0.0539427	5205920	5295363
1	52	0.202	0.198	0.004	5219247	5295841		1	55	0.424	0.334667	0.0893333	5501314	5603795		1	54	0.52	0.384615	0.135385	5409584	5501314		1	52	1.01171	1.01443	-0.00272319	5219247	5295841		1	55	1.01893	0.948041	0.0708861	5501314	5603795		1	53	0.950583	1.00976	-0.0591753	5347444	5397610
1	53	0.236667	0.196667	0.04	5330270	5397605		1	56	0.432308	0.312308	0.12	5607063	5694371		1	55	0.374667	0.348	0.0266667	5510609	5603795		1	53	1.06192	1.00948	0.052443	5330270	5397605		1	56	1.02105	0.990142	0.0309106	5607063	5694371		1	54	0.793028	0.873563	-0.0805356	5409584	5501314
1	54	0.138182	0.205455	-0.0672727	5417843	5486360		1	57	0.385333	0.328	0.0573333	5703091	5787237		1	56	0.405714	0.298571	0.107143	5607829	5697814		1	54	1.04301	1.00403	0.0389783	5417843	5486360		1	57	0.991375	0.961039	0.0303358	5703091	5787237		1	55	0.903505	0.964844	-0.0613387	5510609	5603795
1	55	0.150909	0.230909	-0.08	5501319	5602482		1	58	0.36	0.246154	0.113846	5811188	5892453		1	57	0.477778	0.275556	0.202222	5709018	5796637		1	55	0.99692	0.961365	0.0355542	5501319	5602482		1	58	1.00496	0.957554	0.047403	5811188	5892453		1	56	0.892708	0.908383	-0.0156747	5607829	5697814
1	56	0.264	0.218667	0.0453333	5609210	5696479		1	59	0.312727	0.274545	0.0381818	5905052	5999150		1	58	0.34125	0.35625	-0.015	5811189	5892006		1	56	1.06835	0.969245	0.0991055	5609210	5696479		1	59	1.00321	0.929299	0.0739118	5905052	5999150		1	57	0.817914	0.91699	-0.0990759	5709018	5796637
1	57	0.224286	0.282857	-0.0585714	5702901	5788879		1	60	0.37	0.314	0.056	6018059	6083759		1	59	0.301333	0.285333	0.016	5905056	5999087		1	57	1.00015	0.956434	0.043715	5702901	5788879		1	60	1.00181	0.939842	0.0619655	6018059	6083759		1	58	0.953618	0.950856	0.00276231	5811189	5892006
1	58	0.155	0.225	-0.07	5811188	5903998		1	61	0.368	0.316	0.052	6117172	6196916		1	60	0.306667	0.218333	0.0883333	6018059	6092195		1	58	1.0322	1.00527	0.0269344	5811188	5903998		1	61	1.03719	0.950341	0.0868446	6117172	6196916		1	59	1.03411	0.956089	0.0780232	5905056	5999087
1	59	0.23	0.295714	-0.0657143	5911105	5980461		1	62	0.338571	0.3	0.0385714	6217837	6296199		1	61	0.4025	0.2625	0.14	6114362	6182900		1	59	1.05248	0.989322	0.0631565	5911105	5980461		1	62	1.08911	0.993262	0.0958478	6217837	6296199		1	60	0.941421	0.953814	-0.0123935	6018059	6092195
1	60	0.21	0.223333	-0.0133333	6034543	6102327		1	63	0.344706	0.288235	0.0564706	6304103	6401086		1	62	0.233333	0.288889	-0.0555556	6201722	6299922		1	60	0.972973	0.909471	0.0635019	6034543	6102327		1	63	1.00602	0.921551	0.0844704	6304103	6401086		1	61	1.01357	0.96561	0.0479633	6114362	6182900
1	61	0.236	0.14	0.096	6117172	6196921		1	64	0.281429	0.33	-0.0485714	6413398	6492976		1	63	0.212857	0.315714	-0.102857	6313820	6397247		1	61	1.05498	0.997762	0.0572194	6117172	6196921		1	64	1.01291	0.991619	0.0212882	6413398	6492976		1	62	0.961221	0.909961	0.0512607	6201722	6299922
1	62	0.188333	0.225	-0.0366667	6208264	6305476		1	65	0.449412	0.308235	0.141176	6501629	6602279		1	64	0.311111	0.237778	0.0733333	6401092	6501593		1	62	1.03615	0.941569	0.0945774	6208264	6305476		1	65	0.982748	0.929079	0.0536686	6501629	6602279		1	63	0.948031	0.948238	-0.00020677	6313820	6397247
1	63	0.226	0.226	-4.16605e-18	6305463	6382088		1	66	0.332727	0.305455	0.0272727	6620286	6701504		1	65	0.396471	0.282353	0.114118	6502605	6602234		1	63	1.05137	0.976011	0.0753583	6305463	6382088		1	66	0.946903	0.885579	0.0613246	6620286	6701504		1	64	1.04647	0.987627	0.0588466	6401092	6501593
1	64	0.22	0.2475	-0.0275	6401093	6489942		1	67	0.518667	0.301333	0.217333	6705317	6791901		1	66	0.244286	0.29	-0.0457143	6615770	6696622		1	64	1.00742	0.993203	0.0142128	6401093	6489942		1	67	0.987627	0.961039	0.0265887	6705317	6791901		1	65	0.924326	0.958118	-0.0337917	6502605	6602234
1	65	0.24	0.237647	0.00235294	6511772	6604477		1	68	0.316	0.42	-0.104	6809855	6897620		1	67	0.336667	0.246667	0.09	6709628	6791791		1	65	1.02978	0.970367	0.0594121	6511772	6604477		1	68	0.951442	0.962439	-0.0109966	6809855	6897620		1	66	0.903659	0.889417	0.014242	6615770	6696622
1	66	0.205263	0.230526	-0.0252632	6620286	6705575		1	69	0.250909	0.303636	-0.0527273	6901345	6974253		1	68	0.38	0.245	0.135	6809855	6894256		1	66	1.0008	0.989649	0.0111471	6620286	6705575		1	69	0.975558	0.945387	0.030171	6901345	6974253		1	67	0.888879	0.930524	-0.0416452	6709628	6791791
1	67	0.266667	0.246667	0.02	6709980	6793008		1	70	0.472222	0.303333	0.168889	7005837	7099553		1	69	0.418	0.284	0.134	6911049	7001020		1	67	0.983587	0.955927	0.0276596	6709980	6793008		1	70	1.04718	0.94623	0.100947	7005837	7099553		1	68	0.896271	0.911805	-0.0155338	6809855	6894256
1	68	0.265882	0.287059	-0.0211765	6809855	6906027		1	71	0.3375	0.3025	0.035	7115039	7191363		1	70	0.323333	0.175	0.148333	7015297	7099553		1	68	1.02393	0.9978	0.0261279	6809855	6906027		1	71	1.09259	1.0532	0.0393949	7115039	7191363		1	69	0.968097	0.992521	-0.0244241	6901345	7001020
1	69	0.255556	0.191111	0.0644444	6925108	7001339		1	72	0.395385	0.301538	0.0938462	7209770	7273868		1	71	0.389333	0.330667	0.0586667	7105493	7199011		1	69	1.03935	1.00469	0.0346549	6925108	7001339		1	72	1.0893	0.995448	0.0938491	7209770	7273868		1	70	0.942032	0.98463	-0.042598	7015297	7099553
1	70	0	0.2	-0.2	7027471	7084034		1	73	0.298462	0.266154	0.0323077	7310683	7397972		1	72	0.382857	0.33	0.0528571	7206233	7303669		1	70	1.02776	0.956945	0.0708128	7027471	7084034		1	73	1.05657	1.01145	0.0451279	7310683	7397972		1	71	0.842743	0.89203	-0.0492866	7105493	7199011
1	71	0	0.18	-0.18	7102657	7184260		1	74	0.25	0.294286	-0.0442857	7401914	7500468		1	73	0.173333	0.273333	-0.1	7306651	7376380		1	71	1.07604	0.998233	0.0778105	7102657	7184260		1	74	1.06959	1.00005	0.0695404	7401914	7500468		1	72	1.00687	0.960028	0.0468375	7206233	7303669
1	72	0.19625	0.1875	0.00875	7209770	7300297		1	75	0.29	0.306667	-0.0166667	7500507	7592721		1	74	0.296667	0.293333	0.00333333	7426663	7491220		1	72	1.10923	0.98689	0.122336	7209770	7300297		1	75	0.997823	0.979451	0.0183722	7500507	7592721		1	73	0.967839	0.940443	0.0273955	7306651	7376380
1	73	0.18	0.152	0.028	7300331	7396274		1	76	0.249231	0.226154	0.0230769	7607187	7687391		1	75	0.272308	0.196923	0.0753846	7504579	7605085		1	73	1.13603	0.942246	0.193786	7300331	7396274		1	76	1.07285	0.926691	0.14616	7607187	7687391		1	74	1.01334	0.956043	0.0573016	7426663	7491220
1	74	0.2275	0.2025	0.025	7432233	7481020		1	77	0.326	0.296	0.03	7700998	7804647		1	76	0.123333	0.146667	-0.0233333	7607937	7695129		1	74	1.08406	1.02433	0.0597265	7432233	7481020		1	77	0.966982	0.949441	0.0175408	7700998	7804647		1	75	1.1176	1.02504	0.092558	7504579	7605085
1	75	0.171765	0.131765	0.04	7510521	7604657		1	78	0.3	0.324286	-0.0242857	7804688	7905642		1	77	0.03	0.223333	-0.193333	7733098	7804677		1	75	1.07998	1.0125	0.0674767	7510521	7604657		1	78	1.0318	0.956411	0.0753897	7804688	7905642		1	76	1.29131	1.16723	0.124079	7607937	7695129
1	76	0.1175	0.07	0.0475	7618851	7693305		1	79	0.441818	0.332727	0.109091	7924491	7996709		1	78	0.201538	0.270769	-0.0692308	7804769	7905643		1	76	1.09876	1.06852	0.0302469	7618851	7693305		1	79	1.00772	0.953749	0.05397	7924491	7996709		1	77	1.19162	1.04164	0.149977	7733098	7804677
1	77	0.223333	0.203333	0.02	7712828	7745801		1	80	0.30125	0.33875	-0.0375	8010387	8094322		1	79	0.351111	0.257778	0.0933333	7907091	7988965		1	77	1.01704	1.00816	0.00888479	7712828	7745801		1	80	1.01641	0.948841	0.0675698	8010387	8094322		1	78	1.20448	1.05877	0.145709	7804769	7905643
1	78	0.2	0.246667	-0.0466667	7844142	7874822		1	81	0.3075	0.29	0.0175	8116104	8192691		1	80	0.24	0.22	0.02	8002014	8102289		1	78	1.07749	1.00997	0.0675139	7844142	7874822		1	81	1.01524	0.969712	0.0455273	8116104	8192691		1	79	1.02454	1.02328	0.00125951	7907091	7988965
1	79	0.227692	0.203077	0.0246154	7903073	7987614		1	82	0.338	0.291	0.047	8200071	8296692		1	81	0.376667	0.268333	0.108333	8102368	8196338		1	79	1.05413	1.02384	0.0302948	7903073	7987614		1	82	1.02611	0.971437	0.0546721	8200071	8296692		1	80	1.02943	0.975075	0.0543542	8002014	8102289
1	80	0.25	0.257143	-0.00714286	8010384	8093750		1	83	0.37	0.328333	0.0416667	8312639	8402208		1	82	0.39	0.289	0.101	8200078	8302545		1	80	1.02086	0.994485	0.0263706	8010384	8093750		1	83	1.07501	0.989917	0.0850883	8312639	8402208		1	81	1.06532	0.972196	0.093129	8102368	8196338
1	81	0.248571	0.225714	0.0228571	8116229	8196359		1	84	0.31	0.33125	-0.02125	8407423	8501950		1	83	0.310909	0.281818	0.0290909	8308241	8398138		1	81	1.05995	1.00057	0.0593836	8116229	8196359		1	84	0.974462	0.984022	-0.00956043	8407423	8501950		1	82	0.999051	0.962221	0.0368301	8200078	8302545
1	82	0.268889	0.28	-0.0111111	8200063	8300736		1	85	0.397895	0.291579	0.106316	8506117	8600156		1	84	0.291765	0.351765	-0.06	8400710	8501953		1	82	1.05471	1.00821	0.046498	8200063	8300736		1	85	1.07281	1.0222	0.0506092	8506117	8600156		1	83	1.03294	0.90974	0.123197	8308241	8398138
1	83	0.155714	0.264286	-0.108571	8300773	8388264		1	86	0.336923	0.316923	0.02	8604322	8701183		1	85	0.306667	0.281667	0.025	8506117	8587105		1	83	1.02371	0.962799	0.0609151	8300773	8388264		1	86	1.02758	1.0246	0.00298263	8604322	8701183		1	84	0.927327	0.920581	0.0067465	8400710	8501953
1	84	0.325	0.2	0.125	8437160	8503121		1	87	0.3	0.256667	0.0433333	8701216	8792987		1	86	0.347143	0.334286	0.0128571	8620387	8701064		1	84	0.999759	0.977298	0.0224608	8437160	8503121		1	87	1.14369	1.07366	0.0700266	8701216	8792987		1	85	0.980513	0.933988	0.046525	8506117	8587105
1	85	0.27625	0.22125	0.055	8506067	8601158		1	88	0.311667	0.271667	0.04	8802364	8896379		1	87	0.4	0.198462	0.201538	8701216	8794603		1	85	1.10225	0.988809	0.113443	8506067	8601158		1	88	1.09282	1.06365	0.0291679	8802364	8896379		1	86	0.914785	0.914184	0.000601184	8620387	8701064
1	86	0.188889	0.211111	-0.0222222	8604322	8701188		1	89	0.370769	0.310769	0.06	8918796	8998085		1	88	0.436364	0.298182	0.138182	8802883	8875981		1	86	1.08032	0.993471	0.0868469	8604322	8701188		1	89	1.06225	1.03898	0.0232742	8918796	8998085		1	87	0.942566	0.959328	-0.0167619	8701216	8794603
1	87	0.243529	0.255294	-0.0117647	8702575	8799064		1	90	0.330909	0.332727	-0.00181818	9003299	9086264		1	89	0.3425	0.3125	0.03	8904558	8998085		1	87	1.0327	0.967455	0.0652496	8702575	8799064		1	90	1.00541	1.01856	-0.0131417	9003299	9086264		1	88	0.885739	0.890549	-0.00480965	8802883	8875981
1	88	0.294667	0.26	0.0346667	8803106	8890296		1	91	0.345455	0.336364	0.00909091	9104609	9180564		1	90	0.36	0.292857	0.0671429	9001704	9104607		1	88	1.0062	0.961332	0.044871	8803106	8893591		1	91	1.00381	1.02556	-0.0217436	9104609	9180564		1	89	0.882954	0.900598	-0.0176441	8904558	8998085
1	89	0.308889	0.268889	0.04	8949979	8995646		1	92	0.351667	0.331667	0.02	9201987	9301319		1	91	0.394545	0.341818	0.0527273	9114992	9202000		1	89	1.05292	0.982249	0.070669	8918795	8995646		1	92	1.05058	1.01458	0.0359959	9201987	9301319		1	90	0.9453	0.910104	0.0351953	9001704	9104607
1	90	0.3025	0.285	0.0175	9001704	9097456		1	93	0.351429	0.325714	0.0257143	9301916	9397608		1	92	0.314	0.26	0.054	9231382	9301729		1	90	1.03819	0.984353	0.0538406	9001704	9097456		1	93	1.03023	0.988477	0.0417492	9301916	9397608		1	91	0.92572	0.920142	0.00557831	9114992	9202000
1	91	0.236	0.32	-0.084	9108077	9183079		1	94	0.324706	0.255294	0.0694118	9400759	9504092		1	93	0.267059	0.332941	-0.0658824	9301916	9397608		1	91	1.06956	0.992349	0.0772145	9108077	9183079		1	94	0.974255	1.02195	-0.0476909	9400759	9504092		1	92	1.01784	0.962058	0.0557845	9231382	9301729
1	92	0.25	0.1575	0.0925	9228661	9300831		1	95	0.303333	0.323333	-0.02	9509655	9599671		1	94	0.3675	0.30375	0.06375	9404603	9504094		1	92	0.996524	1.024	-0.0274767	9228661	9300831		1	95	1.02183	1.00683	0.0149982	9509655	9599671		1	93	0.994912	0.949764	0.0451481	9301916	9397608
1	93	0.355	0.1875	0.1675	9336415	9397608		1	96	0.295	0.235	0.06	9602784	9700296		1	95	0.383077	0.278462	0.104615	9518819	9592481		1	93	1.01317	0.995807	0.0173645	9321072	9397608		1	96	1.04446	1.02568	0.0187811	9602784	9700296		1	94	0.958772	0.932009	0.0267626	9404603	9504094
1	94	0.270667	0.212	0.0586667	9404608	9504094		1	97	0.24875	0.29375	-0.045	9700297	9797167		1	96	0.3	0.2575	0.0425	9602784	9695924		1	94	1.07757	0.998884	0.0786847	9404608	9504094		1	97	1.04872	1.08051	-0.0317903	9700297	9797167		1	95	0.930039	0.909173	0.0208659	9518819	9592481
1	95	0.304444	0.213333	0.0911111	9504655	9601560		1	98	0.401333	0.281333	0.12	9802780	9896214		1	97	0.319	0.22	0.099	9700298	9798733		1	95	1.05185	0.987101	0.0647536	9504655	9601560		1	98	1.06532	1.04432	0.0209915	9802780	9900296		1	96	1.02515	0.986379	0.0387686	9602784	9695924
1	96	0.254	0.21	0.044	9648841	9697605		1	99	0.326667	0.257333	0.0693333	9914022	9989377		1	98	0.442667	0.282667	0.16	9802751	9899611		1	96	1.06495	0.967991	0.0969635	9648841	9697605		1	99	1.10281	1.09646	0.00634882	9902928	9989377		1	97	1.03707	0.963466	0.0736085	9700298	9798733
1	97	0.294118	0.287059	0.00705882	9700298	9797881		1	100	0.316471	0.288235	0.0282353	10002859	10095459		1	99	0.367143	0.384286	-0.0171429	9902928	9995745		1	97	1.04548	0.948408	0.0970673	9700298	9797881		1	100	1.08887	1.0944	-0.00553101	10002859	10095459		1	98	0.924287	0.923691	0.000596776	9802751	9899611
1	98	0.352632	0.334737	0.0178947	9802728	9900296		1	101	0.4275	0.2875	0.14	10101757	10198795		1	100	0.272941	0.26	0.0129412	10002859	10101758		1	98	0.999775	0.927112	0.0726628	9802728	9900296		1	101	1.08543	1.06657	0.0188585	10101757	10198795		1	99	0.82794	0.864387	-0.0364475	9902928	9995745
1	99	0.27	0.328889	-0.0588889	9902928	9996503		1	102	0.242222	0.206667	0.0355556	10201219	10289524		1	101	0.334667	0.286667	0.048	10102165	10198794		1	99	1.04534	0.923169	0.122176	9902928	9996503		1	102	1.08293	1.07588	0.00705947	10201219	10289524		1	100	0.869551	0.924107	-0.0545554	10002859	10101758
1	100	0.272308	0.193846	0.0784615	10002879	10104783		1	103	0.307273	0.247273	0.06	10301662	10397753		1	102	0.278667	0.22	0.0586667	10219679	10301668		1	100	1.1222	0.981853	0.140351	10002879	10104783		1	103	1.09869	1.07327	0.0254178	10301662	10397753		1	101	0.95605	0.884284	0.0717659	10102165	10198794
1	101	0.0753846	0.284615	-0.209231	10116892	10199726		1	104	0.29	0.28	0.01	10420681	10507438		1	103	0.322667	0.265333	0.0573333	10303919	10401299		1	101	1.0559	0.96271	0.0931879	10107493	10199726		1	104	1.13856	1.09082	0.0477429	10420681	10507438		1	102	0.991172	0.975085	0.0160865	10201220	10301668
1	102	0.0846154	0.266154	-0.181538	10212273	10274307		1	105	0.345	0.2475	0.0975	10507431	10580455		1	104	0.242	0.296	-0.054	10438493	10504827		1	102	1.00851	0.887726	0.12078	10212273	10274307		1	105	1.08391	1.0417	0.0422139	10507431	10580455		1	103	1.04291	0.93365	0.109258	10303919	10401299
1	103	0.276842	0.212632	0.0642105	10301654	10402733		1	106	0.22	0.2475	-0.0275	10623604	10681403		1	105	0.297143	0.282857	0.0142857	10507431	10603125		1	103	1.12362	0.960569	0.163052	10301654	10402733		1	106	1.04851	0.976336	0.072173	10623604	10681403		1	104	1.01069	0.935709	0.074978	10438493	10504827
1	104	0.25	0.2475	0.0025	10427508	10492509		1	107	0.229231	0.323077	-0.0938462	10700596	10776258		1	106	0.221667	0.13	0.0916667	10621089	10698561		1	104	1.08588	0.993512	0.0923649	10427508	10492509		1	107	1.02461	1.02037	0.0042455	10700596	10776258		1	105	1.03756	0.940992	0.096567	10507431	10603125
1	105	0.150769	0.170769	-0.02	10502148	10593056		1	108	0.305333	0.294667	0.0106667	10804285	10902686		1	107	0.358333	0.35	0.00833333	10704488	10804214		1	105	1.06339	0.994626	0.0687684	10502148	10593056		1	108	1.07918	1.07109	0.00808817	10804285	10902686		1	106	1.07872	1.07697	0.00175272	10621089	10698561
1	106	0.204444	0.17	0.0344444	10608558	10697117		1	109	0.328235	0.296471	0.0317647	10902891	11007959		1	108	0.357778	0.342222	0.0155556	10804285	10902686		1	106	1.07884	1.00838	0.0704569	10608558	10697117		1	109	1.03163	1.037	-0.00537319	10902891	11007959		1	107	0.979368	0.912702	0.0666661	10704488	10804214
1	107	0.186667	0.176667	0.01	10729593	10789052		1	110	0.185455	0.285455	-0.1	11010786	11096230		1	109	0.395714	0.218571	0.177143	10902891	10994593		1	107	1.06233	1.03324	0.0290833	10729593	10789052		1	110	1.07344	1.04519	0.0282559	11010786	11096230		1	108	0.834884	0.845615	-0.0107307	10804285	10902686
1	108	0.258667	0.188	0.0706667	10812024	10902686		1	111	0.326667	0.245	0.0816667	11111718	11198331		1	110	0.33	0.312	0.018	11010785	11076686		1	108	1.06229	1.02027	0.0420141	10812024	10902686		1	111	1.10109	1.07124	0.0298516	11111718	11198331		1	109	0.930083	0.981344	-0.0512619	10902891	10994593
1	109	0.216	0.228	-0.012	10902891	10996280		1	112	0.348	0.294667	0.0533333	11226247	11300983		1	111	0.45	0.398	0.052	11102202	11203756		1	109	1.10316	1.00819	0.0949699	10902891	10996280		1	112	1.10577	1.10328	0.00249089	11226247	11300983		1	110	1.03616	0.961991	0.0741677	11010785	11076686
1	110	0.224	0.264	-0.04	11014508	11100287		1	113	0.249333	0.250667	-0.00133333	11305956	11391971		1	112	0.393846	0.264615	0.129231	11217729	11300983		1	110	1.02517	0.925413	0.0997567	11014508	11100287		1	113	1.0611	1.01336	0.0477374	11305956	11391971		1	111	0.909994	0.889141	0.0208537	11102202	11203756
1	111	0.316667	0.22	0.0966667	11104634	11174594		1	114	0.249412	0.324706	-0.0752941	11400513	11488049		1	113	0.457143	0.304286	0.152857	11301016	11402497		1	111	1.03914	0.987624	0.0515117	11104634	11203094		1	114	1.0678	1.06265	0.00515883	11400513	11488049		1	112	0.943908	0.920244	0.0236642	11217729	11300983
1	112	0.234286	0.215714	0.0185714	11228899	11301876		1	115	0.265	0.24	0.025	11504916	11601224		1	114	0.462353	0.296471	0.165882	11403472	11488050		1	112	1.09493	0.980056	0.114874	11228899	11301876		1	115	1.1137	1.12358	-0.00987295	11504916	11601224		1	113	0.864	0.87703	-0.0130298	11301016	11402497
1	113	0.22375	0.23375	-0.01	11301910	11392394		1	116	0.255714	0.208571	0.0471429	11607446	11698232		1	115	0.462353	0.194118	0.268235	11506651	11603051		1	113	1.01901	0.94258	0.076434	11301910	11392394		1	116	1.06179	1.0394	0.0223964	11607446	11698232		1	114	0.969581	0.903005	0.0665758	11403472	11488050
1	114	0.238824	0.232941	0.00588235	11403354	11496427		1	117	0.24375	0.22	0.02375	11705701	11800928		1	116	0.2175	0.285	-0.0675	11617176	11697027		1	114	1.04353	0.954359	0.0891664	11403354	11496427		1	117	1.07193	1.06676	0.00517032	11705701	11800928		1	115	0.937201	0.960059	-0.0228577	11506651	11603051
1	115	0.305455	0.245455	0.06	11512918	11598300		1	118	0.376667	0.265556	0.111111	11804007	11902125		1	117	0.252727	0.216364	0.0363636	11711350	11800928		1	115	1.00398	0.938411	0.0655652	11512918	11598300		1	118	1.0713	1.06388	0.00742419	11804007	11902125		1	116	1.03634	0.909981	0.12636	11603054	11697027
1	116	0.2525	0.2325	0.02	11606847	11698141		1	119	0.318824	0.327059	-0.00823529	11904517	11999251		1	118	0.1925	0.2	-0.0075	11812790	11895229		1	116	1.02553	0.951182	0.0743514	11606847	11698141		1	119	1.0737	1.05465	0.019057	11904517	11999251		1	117	1.06526	0.970106	0.0951581	11711350	11800928
1	117	0.126667	0.237778	-0.111111	11705701	11800549		1	120	0.253846	0.32	-0.0661538	12013268	12104292		1	119	0.39375	0.37625	0.0175	11909043	11994560		1	117	1.10471	0.955294	0.149417	11705701	11800549		1	120	1.07132	1.08513	-0.0138008	12013268	12104292		1	118	1.08512	0.977606	0.107509	11804457	11895229
1	118	0.254286	0.272381	-0.0180952	11803956	11902209		1	121	0.342222	0.37	-0.0277778	12105379	12201177		1	120	0.40875	0.3125	0.09625	12002470	12103521		1	118	0.990734	0.937974	0.0527599	11803956	11902209		1	121	1.08165	1.02466	0.0569873	12105379	12201177		1	119	1.02566	0.879677	0.145979	11909043	11994560
1	119	0.26	0.162857	0.0971429	11909028	11981045		1	122	0.314286	0.298571	0.0157143	12202914	12305803		1	121	0.2025	0.1775	0.025	12120315	12189697		1	119	1.0538	0.95591	0.0978846	11909028	12001920		1	122	1.04508	1.08402	-0.0389346	12202914	12305803		1	120	1.02373	0.937369	0.0863591	12002470	12103521
1	120	0.37	0.306667	0.0633333	12041960	12104376		1	123	0.234545	0.287273	-0.0527273	12331499	12389182		1	122	0.518571	0.327143	0.191429	12224627	12297495		1	120	1.07119	0.981777	0.0894145	12002470	12104376		1	123	1.09959	1.0451	0.0544966	12331499	12389182		1	121	1.04307	0.900534	0.142537	12117649	12189697
1	121	0.338947	0.302105	0.0368421	12105523	12198209		1	124	0.211429	0.248571	-0.0371429	12400999	12500367		1	123	0.487273	0.296364	0.190909	12333539	12390238		1	121	0.999264	0.926487	0.0727774	12105523	12198209		1	124	1.02503	1.04189	-0.0168665	12400999	12500367		1	122	0.904706	0.880854	0.023852	12224627	12297495
1	122	0.231429	0.28	-0.0485714	12202914	12278647		1	125	0.288333	0.273333	0.015	12502313	12599018		1	124	0.44125	0.315	0.12625	12400873	12500381		1	122	1.04442	0.943137	0.101284	12202914	12278647		1	125	1.092	1.04657	0.0454218	12502313	12599018		1	123	0.928746	0.895104	0.0336425	12333539	12397802
1	123	0.307059	0.302353	0.00470588	12302358	12397749		1	126	0.335385	0.218462	0.116923	12606566	12705130		1	125	0.42	0.2925	0.1275	12516025	12560268		1	123	1.0143	0.956621	0.0576753	12302358	12397749		1	126	1.05768	1.03675	0.0209266	12606566	12705130		1	124	0.977103	0.941519	0.0355837	12400873	12500381
1	124	0.26	0.217647	0.0423529	12412353	12500452		1	127	0.251667	0.255	-0.00333333	12705084	12782489		1	126	0.44	0.1	0.34	12663745	12668245		1	124	1.09942	0.995121	0.104294	12412353	12500452		1	127	1.02807	0.948091	0.0799836	12705084	12782489		1	125	1.06085	1.01224	0.0486061	12516025	12599003
1	125	0.170769	0.235385	-0.0646154	12507588	12599003		1	128	0.292308	0.206154	0.0861538	12809258	12904654		1	127	0.24	0.272	-0.032	12713726	12803246		1	125	1.07456	0.983315	0.0912489	12507588	12599003		1	128	1.06531	1.05559	0.00971352	12809258	12904654		1	126	1.06923	1.06529	0.00394169	12602568	12679192
1	126	0.251667	0.156667	0.095	12602568	12702857		1	129	0.352308	0.230769	0.121538	12904738	12997883		1	128	0.325	0.2925	0.0325	12809258	12871286		1	126	1.05141	1.03374	0.0176718	12602568	12702857		1	129	1.04428	1.05205	-0.00777326	12904738	12997883		1	127	1.13222	1.03737	0.0948593	12705225	12803246
1	127	0.176	0.248	-0.072	12702852	12773986		1	130	0.368	0.278	0.09	13016217	13108474		1	129	0.11	0.3025	-0.1925	12906510	12998785		1	127	1.0654	1.01808	0.04732	12702852	12797247		1	130	1.0373	1.04902	-0.0117286	13016217	13108474		1	128	1.11678	0.986602	0.130174	12809258	12871286
1	128	0.184	0.142667	0.0413333	12809258	12904656		1	131	0.246667	0.24	0.00666667	13111548	13201123		1	130	0.176667	0.296667	-0.12	13001428	13102869		1	128	1.09103	0.988376	0.102656	12809258	12904656		1	131	1.09671	0.999277	0.097434	13111548	13201123		1	129	1.07364	0.938522	0.135122	12906510	12998785
1	129	0.15	0.15	6.93889390390723e-18	12909572	12999095		1	132	0.2875	0.335	-0.0475	13203173	13295986		1	131	0.12	0.0833333	0.0366667	13115891	13197811		1	129	1.04898	0.98951	0.0594735	12909572	12999095		1	132	1.08722	1.00271	0.0845137	13203173	13295986		1	130	1.05801	0.955736	0.102275	13001428	13102869
1	130	0.216667	0.23	-0.0133333	13001427	13094000		1	133	0.252308	0.249231	0.00307692	13302234	13397146		1	132	0.204	0.209333	-0.00533333	13204635	13295986		1	130	1.0971	0.942312	0.154785	13001427	13094000		1	133	1.00079	0.991603	0.00918762	13302234	13397146		1	131	1.1863	1.04799	0.138307	13105168	13197811
1	131	0.154286	0.18	-0.0257143	13111548	13189528		1	134	0.267143	0.285714	-0.0185714	13421795	13500144		1	133	0.211111	0.237778	-0.0266667	13302829	13408470		1	131	1.1762	0.968669	0.207528	13111548	13189528		1	134	1.00645	0.998333	0.00811986	13421795	13500144		1	132	1.12478	0.993217	0.131563	13204635	13295986
1	132	0.183529	0.182353	0.00117647	13201114	13307120		1	135	0.235	0.2575	-0.0225	13500161	13603542		1	134	0.192	0.198	-0.006	13421795	13500144		1	132	1.10348	0.971648	0.131834	13201114	13307120		1	135	1.03921	1.02114	0.0180691	13500161	13603542		1	133	1.15332	0.99982	0.153504	13302829	13408470
1	133	0.185	0.205	-0.02	13309918	13402034		1	136	0.298182	0.276364	0.0218182	13612088	13685352		1	135	0.172857	0.214286	-0.0414286	13500220	13603542		1	133	1.04903	0.985096	0.0639386	13309918	13402034		1	136	1.04659	1.03883	0.00776738	13612088	13685352		1	134	1.13279	1.0443	0.0884897	13421795	13500144
1	134	0.208571	0.205714	0.00285714	13402100	13500144		1	137	0.321053	0.227368	0.0936842	13701860	13803879		1	136	0.25	0.228333	0.0216667	13603534	13700388		1	134	1.12162	0.997667	0.123948	13402100	13500144		1	137	0.997341	0.993097	0.00424486	13701860	13803879		1	135	1.12938	1.02017	0.109212	13500220	13603542
1	135	0.193333	0.149333	0.044	13515945	13602798		1	138	0.205333	0.276	-0.0706667	13805324	13880007		1	137	0.3	0.291667	0.00833333	13704342	13782402		1	135	1.11307	1.03367	0.0793952	13515945	13602798		1	138	1.02289	1.01776	0.00513205	13805324	13880007		1	136	1.05732	1.00884	0.0484871	13603534	13700388
1	136	0.161176	0.198824	-0.0376471	13607510	13699840		1	139	0.232727	0.290909	-0.0581818	13902199	13988295		1	138	0.223333	0.336667	-0.113333	13831272	13862592		1	136	1.10013	1.02605	0.0740796	13607510	13699840		1	139	1.04449	1.03274	0.0117533	13902199	13988295		1	137	0.985781	0.937907	0.0478742	13704342	13782402
1	137	0.11875	0.18875	-0.07	13708353	13793041		1	140	0.311667	0.303333	0.00833333	14003254	14098172		1	139	0.348889	0.224444	0.124444	13906748	13995708		1	137	1.06866	0.987316	0.0813479	13708353	13793041		1	140	1.06261	1.05724	0.00536763	14003254	14098172		1	138	1.06496	0.939982	0.124976	13831272	13862592
1	138	0.227692	0.176923	0.0507692	13810331	13900180		1	141	0.252	0.272	-0.02	14100975	14200397		1	140	0.249333	0.286667	-0.0373333	14007237	14101754		1	138	1.07764	1.007	0.0706399	13810331	13900180		1	141	1.07973	1.07082	0.00890585	14100975	14200397		1	139	1.07881	1.0111	0.0677132	13906748	13995708
1	139	0.186667	0.211111	-0.0244444	13906747	14001895		1	142	0.2725	0.28	-0.0075	14220284	14303965		1	141	0.178333	0.16	0.0183333	14101756	14180892		1	139	1.08571	0.985109	0.100599	13906747	14001895		1	142	1.15156	1.08669	0.0648628	14220284	14303965		1	140	1.02697	0.978774	0.0481917	14007237	14101754
1	140	0.148571	0.117143	0.0314286	14026073	14081080		1	143	0.268889	0.275556	-0.00666667	14337678	14393121		1	142	0.2725	0.2725	-3.46945e-18	14215053	14301544		1	140	1.15021	0.979703	0.170503	14026073	14081080		1	143	1.04908	1.04205	0.0070282	14337678	14393121		1	141	1.18964	1.04632	0.143318	14101756	14190765
1	141	0.00444444	0.188889	-0.184444	14110965	14180468		1	144	0.286154	0.261538	0.0246154	14401087	14492701		1	143	0.318571	0.27	0.0485714	14301418	14401143		1	141	1.15485	1.041	0.113847	14110965	14180468		1	144	1.04793	0.985296	0.0626302	14401087	14492701		1	142	1.06568	0.955582	0.110102	14215053	14301544
1	142	0.154	0.23	-0.076	14203253	14290678		1	145	0.24	0.345882	-0.105882	14510097	14598651		1	144	0.296	0.276	0.02	14401114	14493741		1	142	1.09576	1.00968	0.0860858	14203253	14290678		1	145	0.986314	1.02865	-0.0423374	14510097	14598651		1	143	1.07133	0.988417	0.0829113	14301418	14401143
1	143	0.284286	0.194286	0.09	14311974	14406630		1	146	0.446667	0.27	0.176667	14600435	14665587		1	145	0.3	0.328	-0.028	14510097	14598680		1	143	1.07804	1.0203	0.0577366	14311974	14406630		1	146	1.10559	1.07315	0.0324355	14600435	14665587		1	144	0.975963	0.950925	0.0250376	14401114	14493741
1	144	0.0826667	0.162667	-0.08	14408981	14504228		1	147	0.27	0.31	-0.04	14716000	14798837		1	146	0.29	0.1775	0.1125	14603592	14658711		1	144	1.09803	0.984625	0.113401	14408981	14504228		1	147	1.06584	1.04083	0.0250144	14716000	14798837		1	145	0.993921	0.913117	0.0808039	14510097	14598680
1	145	0.00333333	0.143333	-0.14	14508824	14598689		1	148	0.304	0.354	-0.05	14807372	14902095		1	147	0.15	0.183333	-0.0333333	14709239	14801380		1	145	1.144	1.03333	0.110671	14508824	14598689		1	148	1.08105	1.08182	-0.00076979	14807372	14902095		1	146	1.08168	1.0136	0.0680789	14603592	14674721
1	146	0.185556	0.202222	-0.0166667	14603884	14708438		1	149	0.32375	0.28125	0.0425	14903220	15006907		1	148	0.244	0.264	-0.02	14853604	14877727		1	146	1.12661	1.01536	0.111247	14603884	14708438		1	149	1.08316	1.07319	0.00996153	14903220	15006907		1	147	1.09077	0.981556	0.10921	14709239	14801380
1	147	0.153333	0.153333	-1.54235e-18	14716000	14770366		1	150	0.361111	0.258889	0.102222	15011983	15100515		1	149	0.262857	0.301429	-0.0385714	14910823	14996288		1	147	1.14218	1.00282	0.139355	14716000	14770366		1	150	1.09255	1.06521	0.0273371	15011983	15100515		1	148	0.989339	0.998693	-0.00935311	14853604	14877727
1	148	0.183636	0.169091	0.0145455	14812970	14888520		1	151	0.386667	0.263333	0.123333	15105316	15207238		1	150	0.313684	0.307368	0.00631579	15001956	15100515		1	148	1.12439	1.02837	0.0960133	14812970	14888520		1	151	1.0571	1.01125	0.0458494	15105316	15207238		1	149	1.05488	0.967339	0.0875407	14910823	14996288
1	149	0.168333	0.163333	0.005	14910821	14996288		1	152	0.409091	0.347273	0.0618182	15208184	15299048		1	151	0.421333	0.312	0.109333	15100559	15206349		1	149	1.11054	1.0094	0.101144	14910821	14996288		1	152	1.07916	1.07482	0.00433543	15208184	15299048		1	150	1.0267	0.954623	0.0720788	15001956	15100515
1	150	0.132222	0.18	-0.0477778	15001151	15103861		1	153	0.263333	0.291667	-0.0283333	15301517	15401635		1	152	0.395385	0.323077	0.0723077	15216932	15279508		1	150	1.12433	0.993438	0.130889	15001151	15103861		1	153	1.00116	1.00733	-0.00616608	15301517	15401635		1	151	0.895029	0.914715	-0.0196857	15100559	15206349
1	151	0.0563636	0.161818	-0.105455	15117919	15190749		1	154	0.312727	0.289091	0.0236364	15405854	15482279		1	153	0.345455	0.327273	0.0181818	15301517	15401635		1	151	1.15361	1.0188	0.134813	15117919	15190749		1	154	1.103	1.01865	0.0843532	15405854	15482279		1	152	1.0421	0.96812	0.0739803	15216932	15279508
1	152	0.177333	0.188	-0.0106667	15231653	15306855		1	155	0.3025	0.245	0.0575	15509923	15599538		1	154	0.245	0.215	0.03	15405885	15472370		1	152	1.12301	1.00047	0.122545	15231653	15306855		1	155	1.08998	1.05593	0.0340418	15502478	15599538		1	153	1.07046	0.984015	0.0864409	15301517	15401635
1	153	0.113846	0.121538	-0.00769231	15315055	15398179		1	156	0.197778	0.233333	-0.0355556	15601673	15705307		1	155	0.308333	0.19	0.118333	15502490	15561875		1	153	1.12261	1.02483	0.0977886	15315055	15398179		1	156	1.05446	0.999721	0.0547425	15601673	15705307		1	154	1.11802	1.00042	0.117602	15405885	15472370
1	154	0.26	0.253333	0.00666667	15401608	15504431		1	157	0.208	0.272	-0.064	15705309	15797695		1	156	0.2	0.18	0.02	15627460	15705307		1	154	1.10148	0.978178	0.123298	15401608	15504431		1	157	1.04854	0.989134	0.0594027	15705309	15797695		1	155	1.02938	0.935371	0.0940071	15502490	15561875
1	155	0.184615	0.186154	-0.00153846	15508069	15601554		1	158	0.205882	0.265882	-0.06	15801872	15899586		1	157	0.368571	0.257143	0.111429	15723845	15799637		1	155	1.08744	1.00068	0.0867585	15508069	15601554		1	158	1.05354	1.0183	0.0352419	15801872	15899586		1	156	1.17643	1.05756	0.118876	15601673	15705307
1	156	0.167692	0.141538	0.0261538	15604916	15705311		1	159	0.213333	0.228889	-0.0155556	15907713	15995041		1	158	0.265333	0.226667	0.0386667	15818284	15905093		1	156	1.12268	1.01947	0.103208	15604916	15705311		1	159	1.04357	0.998166	0.0453992	15907713	15995041		1	157	1.0898	1.03968	0.0501212	15723845	15799637
1	157	0.166667	0.142222	0.0244444	15732697	15799637		1	160	0.19	0.271429	-0.0814286	16000971	16105829		1	159	0.2275	0.21	0.0175	15916669	15977881		1	157	1.07895	1.00716	0.0717938	15707245	15799637		1	160	1.03849	0.998404	0.040088	16000971	16105829		1	158	1.09458	1.02251	0.0720683	15801872	15905093
1	158	0.117143	0.19	-0.0728571	15801871	15886822		1	161	0.2	0.301538	-0.101538	16121909	16201115		1	160	0.324444	0.282222	0.0422222	16001032	16057039		1	158	1.1016	1.00856	0.0930427	15801871	15886822		1	161	1.04945	0.982758	0.0666942	16121909	16201115		1	159	1.1423	1.04918	0.0931227	15916669	15977881
1	159	0.116667	0.0866667	0.03	15930156	15962712		1	162	0.272308	0.275385	-0.00307692	16201151	16303183		1	161	0.34	0.271111	0.0688889	16125937	16201116		1	159	1.12277	1.02829	0.0944785	15930156	15962712		1	162	1.07048	1.01206	0.0584161	16201151	16303183		1	160	1.08583	0.973794	0.112034	16001032	16057039
1	160	0.185	0.175	0.01	16042871	16101463		1	163	0.311111	0.288889	0.0222222	16303196	16387906		1	162	0.248	0.258667	-0.0106667	16203795	16279928		1	160	1.0731	1.02228	0.0508178	16031118	16101463		1	163	1.0912	0.90507	0.18613	16303196	16387906		1	161	1.11514	0.984399	0.130738	16125937	16201116
1	161	0.266667	0.157778	0.108889	16126410	16195209		1	164	0.22	0.235	-0.015	16412081	16501911		1	163	0.152	0.16	-0.008	16301427	16397601		1	161	1.08557	0.998972	0.086602	16126410	16195209		1	164	0.974439	0.967588	0.00685135	16412081	16501911		1	162	1.04461	0.98486	0.0597504	16203795	16279928
1	162	0.231429	0.22	0.0114286	16210461	16307752		1	165	0.236667	0.307778	-0.0711111	16504213	16592361		1	164	0.309091	0.254545	0.0545455	16412079	16496740		1	162	1.03844	0.958485	0.0799579	16210461	16307752		1	165	1.04871	0.999221	0.049487	16504213	16592361		1	163	1.08842	0.952354	0.136063	16301427	16397601
1	163	0.257778	0.153333	0.104444	16310553	16386527		1	166	0.253846	0.286154	-0.0323077	16613417	16701205		1	165	0.3625	0.21875	0.14375	16508076	16604086		1	163	1.07681	0.98544	0.0913743	16310553	16386527		1	166	1.07616	1.03598	0.0401771	16613417	16701205		1	164	0.98719	0.954681	0.0325098	16412079	16496740
1	164	0.3075	0.195	0.1125	16433024	16497145		1	167	0.293333	0.278889	0.0144444	16702632	16804776		1	166	0.232857	0.245714	-0.0128571	16613416	16705718		1	164	1.00749	0.956009	0.0514819	16433024	16497145		1	167	1.00726	0.986557	0.0207004	16702632	16804776		1	165	0.896424	0.939726	-0.0433019	16508076	16604086
1	165	0.277143	0.258571	0.0185714	16504213	16593461		1	168	0.235	0.26875	-0.03375	16812031	16892464		1	167	0.273333	0.248	0.0253333	16721730	16794878		1	165	1.02415	0.977015	0.0471323	16504213	16593461		1	168	1.05822	1.03595	0.0222703	16812031	16892464		1	166	0.86989	0.859184	0.0107061	16613416	16705718
1	166	0.22	0.205	0.015	16613578	16706847		1	169	0.22	0.2625	-0.0425	16902449	16997946		1	168	0.356	0.277333	0.0786667	16809909	16897523		1	166	1.0321	1.0221	0.0100005	16613578	16706847		1	169	1.06463	1.05014	0.0144911	16902449	16997946		1	167	1.0426	0.950064	0.0925383	16721730	16794878
1	167	0.184286	0.162857	0.0214286	16709321	16805787		1	170	0.281538	0.372308	-0.0907692	17002751	17083472		1	169	0.313333	0.291667	0.0216667	16902455	16997946		1	167	1.0997	0.988261	0.111435	16709321	16805787		1	170	0.997484	0.949841	0.0476435	17002751	17083472		1	168	0.977245	0.94324	0.0340049	16809909	16897523
1	168	0.212941	0.189412	0.0235294	16809648	16898751		1	171	0.269412	0.32	-0.0505882	17102357	17203184		1	170	0.294286	0.354286	-0.06	17012843	17055241		1	168	1.02958	0.988795	0.0407818	16809648	16898751		1	171	0.99915	0.930726	0.0684236	17102357	17203184		1	169	1.01482	0.951521	0.0633037	16902455	16997946
1	169	0.323333	0.3	0.0233333	16924322	16973575		1	172	0.245333	0.245333	-1.84947e-18	17211523	17296321		1	171	0.444615	0.28	0.164615	17103533	17189844		1	169	1.08133	1.00849	0.0728401	16924322	16973575		1	172	1.0517	1.0083	0.0433986	17211523	17296321		1	170	0.967533	0.92189	0.045643	17012843	17055241
1	170	0.237647	0.248235	-0.0105882	17002447	17096041		1	173	0.237143	0.282857	-0.0457143	17304941	17402150		1	172	0.392	0.34	0.052	17205335	17299875		1	170	1.04269	0.982831	0.0598617	17002447	17096041		1	173	1.05392	1.03611	0.0178095	17304941	17402150		1	171	0.910269	0.940399	-0.03013	17103533	17189844
1	171	0.183333	0.291667	-0.108333	17102365	17202700		1	174	0.311667	0.238333	0.0733333	17418439	17500150		1	173	0.235385	0.315385	-0.08	17325700	17402150		1	171	1.08557	1.02256	0.0630108	17102365	17202700		1	174	1.03037	1.02708	0.00329285	17418439	17500150		1	172	0.936198	0.948066	-0.0118679	17205335	17299875
1	172	0.18625	0.19625	-0.01	17205356	17287375		1	175	0.2225	0.25	-0.0275	17503498	17601174		1	174	0.373333	0.314667	0.0586667	17405580	17500150		1	172	1.08785	0.974451	0.113397	17205356	17287375		1	175	1.00932	1.03214	-0.0228235	17503498	17601174		1	173	1.00813	0.93932	0.0688091	17325700	17402150
1	173	0.222222	0.177778	0.0444444	17304962	17400721		1	176	0.269333	0.290667	-0.0213333	17605210	17697064		1	175	0.330667	0.328	0.00266667	17503498	17601175		1	173	1.09379	1.0267	0.0670982	17304962	17400721		1	176	1.02708	1.01376	0.0133194	17605210	17697064		1	174	1.02275	0.957503	0.0652481	17405580	17500150
1	174	0.264	0.228	0.036	17433716	17500150		1	177	0.228333	0.293333	-0.065	17711884	17801100		1	176	0.236	0.242	-0.006	17605210	17686712		1	174	1.0544	0.968684	0.0857179	17433716	17500150		1	177	1.03505	0.997749	0.0373052	17711884	17801100		1	175	0.910911	0.898915	0.0119951	17503498	17601175
1	175	0.224615	0.176923	0.0476923	17503017	17591804		1	178	0.276	0.266667	0.00933333	17807636	17896269		1	177	0.0333333	0.00666667	0.0266667	17701895	17746175		1	175	1.0364	0.998549	0.0378548	17503017	17591804		1	178	1.01474	1.01083	0.00390869	17807636	17896269		1	176	1.11829	1.0033	0.114984	17605210	17697064
1	176	0.223333	0.271667	-0.0483333	17605210	17698528		1	179	0.422	0.308	0.114	17908490	18006102		1	178	0.402222	0.3	0.102222	17823637	17899019		1	176	1.00169	0.961379	0.0403157	17605210	17698528		1	179	1.01801	1.02813	-0.0101188	17908490	18006102		1	177	1.21018	1.08614	0.124037	17701895	17800013
1	177	0.211667	0.185	0.0266667	17701895	17780675		1	180	0.3	0.305714	-0.00571429	18011718	18084310		1	179	0.307143	0.34	-0.0328571	17908489	17980385		1	177	1.10004	1.02468	0.0753576	17701895	17801100		1	180	1.01118	0.992548	0.0186279	18011718	18084310		1	178	0.969194	0.973564	-0.00436991	17804355	17899019
1	178	0.256	0.222667	0.0333333	17804355	17899032		1	181	0.286667	0.278333	0.00833333	18100447	18199774		1	180	0.281818	0.329091	-0.0472727	18012020	18098800		1	178	1.06882	0.948212	0.120608	17804355	17899032		1	181	1.06793	1.02308	0.0448554	18100447	18199774		1	179	0.988345	0.949555	0.0387898	17908489	17980385
1	179	0.24	0.246667	-0.00666667	17901818	17961100		1	182	0.265455	0.263636	0.00181818	18203008	18299111		1	181	0.362353	0.295294	0.0670588	18100447	18200859		1	179	1.0126	0.97507	0.0375256	17901818	17961100		1	182	0.995195	0.961384	0.0338111	18203008	18299111		1	180	0.9338	0.926765	0.00703501	18012020	18098800
1	180	0.198462	0.175385	0.0230769	18000690	18093723		1	183	0.23125	0.2525	-0.02125	18302611	18403633		1	182	0.3225	0.25	0.0725	18211344	18301581		1	180	1.04032	0.988875	0.0514467	18000690	18093723		1	183	1.06897	1.02945	0.0395147	18302611	18403633		1	181	0.983262	0.962677	0.0205845	18100447	18200859
1	181	0	0.164	-0.164	18100447	18195505		1	184	0.225	0.27	-0.045	18406021	18502691		1	183	0.330588	0.307059	0.0235294	18302563	18405871		1	181	1.08266	0.990368	0.0922945	18100447	18195505		1	184	1.02964	1.02491	0.00472442	18406021	18502691		1	182	1.03546	0.986243	0.0492213	18202999	18301581
1	182	0.005	0.1825	-0.1775	18218111	18298016		1	185	0.261	0.318	-0.057	18500734	18599365		1	184	0.3775	0.27	0.1075	18406331	18499315		1	182	1.07329	0.974699	0.098594	18218111	18298016		1	185	1.05041	1.03103	0.0193833	18500734	18599365		1	183	1.02281	0.943568	0.0792439	18302563	18405871
1	183	0.00153846	0.198462	-0.196923	18302550	18398969		1	186	0.183	0.24	-0.057	18600726	18704638		1	185	0.309412	0.285882	0.0235294	18508554	18599366		1	183	1.07979	0.98918	0.0906089	18302550	18398969		1	186	1.06727	1.04997	0.0172986	18600726	18704638		1	184	0.983659	0.950279	0.0333794	18406331	18499315
1	184	0.216923	0.296923	-0.08	18417969	18493758		1	187	0.206667	0.264444	-0.0577778	18705428	18785809		1	186	0.24	0.193846	0.0461538	18608983	18694181		1	184	1.01933	0.955895	0.0634339	18417969	18493758		1	187	1.09487	1.09082	0.00405694	18705428	18785809		1	185	0.924267	0.940494	-0.0162273	18508554	18599366
1	185	0.256667	0.258333	-0.00166667	18521610	18597137		1	188	0.304444	0.286667	0.0177778	18803889	18898532		1	187	0.224706	0.252941	-0.0282353	18700044	18799654		1	185	0.956498	0.948088	0.00840962	18521610	18597137		1	188	1.06493	1.01627	0.0486596	18803889	18898532		1	186	1.03912	0.985844	0.0532771	18600725	18694181
1	186	0.2125	0.1075	0.105	18600725	18694185		1	189	0.3	0.308333	-0.00833333	18904278	18995351		1	188	0.225455	0.210909	0.0145455	18806450	18889451		1	186	1.03357	0.997473	0.0360966	18600725	18694185		1	189	1.08548	1.03874	0.0467331	18904278	18995351		1	187	1.1442	1.03086	0.113344	18700044	18799654
1	187	0.142667	0.176	-0.0333333	18704649	18800521		1	190	0.288235	0.208235	0.08	19002891	19095884		1	189	0.307273	0.32	-0.0127273	18915248	18995351		1	187	1.13304	1.01512	0.117917	18704649	18800521		1	190	1.08526	1.06915	0.0161072	19002891	19095884		1	188	1.0071	1.01705	-0.00995425	18806450	18889451
1	188	0.241333	0.246667	-0.00533333	18804122	18893966		1	191	0.241429	0.31	-0.0685714	19104904	19205068		1	190	0.262105	0.284211	-0.0221053	19002891	19099103		1	188	1.01822	0.948319	0.0698966	18804122	18893966		1	191	1.044	1.05718	-0.0131773	19104904	19205068		1	189	1.01259	0.961639	0.0509562	18915248	18995351
1	189	0.23	0.14	0.09	18907544	19001920		1	192	0.264615	0.312308	-0.0476923	19209533	19274069		1	191	0.416923	0.350769	0.0661538	19104904	19198473		1	189	1.09564	0.990665	0.104976	18907544	19001920		1	192	1.09371	1.0459	0.0478044	19209533	19274069		1	190	1.0145	0.943946	0.0705561	19002891	19099103
1	190	0.238333	0.223333	0.015	19037141	19096101		1	193	0.26	0.315	-0.055	19302189	19401711		1	192	0.375	0.296667	0.0783333	19202882	19301954		1	190	1.10266	1.00313	0.0995309	19037141	19096101		1	193	1.09053	1.02995	0.0605746	19302189	19401711		1	191	0.971269	0.924282	0.0469868	19104904	19198473
1	191	0.208	0.228	-0.02	19101536	19202739		1	194	0.295	0.3575	-0.0625	19405483	19501996		1	193	0.281818	0.290909	-0.00909091	19305698	19401760		1	191	1.0766	0.998026	0.0785725	19101536	19202739		1	194	1.10182	1.0627	0.0391266	19405483	19501996		1	192	1.01892	0.962805	0.0561128	19202882	19301954
1	192	0.206667	0.228889	-0.0222222	19203330	19286529		1	195	0.2975	0.275	0.0225	19516333	19590720		1	194	0.384615	0.306154	0.0784615	19405483	19501126		1	192	1.07668	0.995341	0.0813378	19203330	19286529		1	195	1.06146	1.04364	0.0178215	19516333	19590720		1	193	0.913858	0.917236	-0.00337784	19305698	19401760
1	193	0.296	0.26	0.036	19340760	19401762		1	196	0.271429	0.234286	0.0371429	19608775	19700883		1	195	0.310667	0.364	-0.0533333	19517476	19596988		1	193	1.06981	1.01096	0.0588418	19340760	19401762		1	196	1.10037	1.11096	-0.0105895	19608775	19700883		1	194	1.02666	0.947478	0.0791875	19405483	19501126
1	194	0.258462	0.266154	-0.00769231	19405483	19501995		1	197	0.36	0.309091	0.0509091	19702196	19804356		1	196	0.158	0.154	0.004	19609586	19693938		1	194	1.01802	0.971814	0.0462088	19405483	19501995		1	197	1.02796	1.00665	0.0213083	19702196	19804356		1	195	0.987118	0.917197	0.0699204	19517476	19596988
1	195	0.210769	0.215385	-0.00461538	19502025	19596200		1	198	0.315	0.286667	0.0283333	19808130	19900195		1	197	0.361538	0.287692	0.0738462	19702196	19804361		1	195	1.04872	0.988647	0.0600724	19502025	19596200		1	198	1.01549	1.02291	-0.00741952	19808130	19900195		1	196	1.1505	1.02507	0.125437	19609586	19693938
1	196	0.185	0.1725	0.0125	19600708	19672591		1	199	0.234545	0.3	-0.0654545	19904316	19984521		1	198	0.270526	0.244211	0.0263158	19805934	19903264		1	196	1.13773	1.02619	0.111542	19600708	19672591		1	199	1.08657	1.07537	0.0112042	19904316	19984521		1	197	1.04943	0.976348	0.0730816	19702196	19804361
1	197	0.187692	0.133846	0.0538462	19702196	19798539		1	200	0.24375	0.28625	-0.0425	20003069	20102908		1	199	0.265455	0.303636	-0.0381818	19904316	19985070		1	197	1.08688	1.04075	0.0461349	19702196	19798539		1	200	1.07586	1.00796	0.0678992	20003069	20102908		1	198	1.03881	0.980201	0.058605	19805934	19903264
1	198	0.214545	0.232727	-0.0181818	19805922	19903264		1	201	0.294667	0.301333	-0.00666667	20105514	20194026		1	200	0.268571	0.188571	0.08	20007724	20104754		1	198	1.08293	0.98873	0.0941974	19805922	19903264		1	201	1.08836	1.03569	0.0526664	20105514	20194026		1	199	1.05366	1.00691	0.0467503	19904316	19985070
1	199	0.212	0.172	0.04	19905190	20002428		1	202	0.33125	0.28875	0.0425	20208712	20304426		1	201	0.253333	0.236667	0.0166667	20105514	20200353		1	199	1.09964	0.985715	0.113929	19905190	20002428		1	202	1.08329	1.07551	0.00778718	20208712	20304426		1	200	1.07708	1.02722	0.0498577	20007724	20104754
1	200	0.181176	0.251765	-0.0705882	20002457	20104755		1	203	0.389474	0.330526	0.0589474	20306021	20398913		1	202	0.335	0.281667	0.0533333	20216143	20304426		1	200	1.07787	0.971415	0.106453	20002457	20104755		1	203	1.01666	1.02541	-0.00874977	20306021	20398913		1	201	1.10137	1.01082	0.0905502	20105514	20200353
1	201	0.164444	0.131111	0.0333333	20126090	20183671		1	204	0.178571	0.187143	-0.00857143	20405209	20499667		1	203	0.3775	0.33125	0.04625	20310140	20402426		1	201	1.15323	1.02989	0.123341	20126090	20183671		1	204	1.07337	1.08425	-0.0108812	20405209	20499667		1	202	0.96509	0.914162	0.0509282	20216143	20304426
1	202	0.258333	0.256667	0.00166667	20217465	20304426		1	205	0.367143	0.271429	0.0957143	20502344	20599911		1	204	0.371667	0.263333	0.108333	20413293	20490209		1	202	1.06981	0.962528	0.107278	20217465	20304426		1	205	1.10068	1.10917	-0.00848924	20502344	20599911		1	203	1.01464	0.953127	0.0615107	20310140	20402426
1	203	0.241667	0.266667	-0.025	20313810	20402428		1	206	0.298667	0.216	0.0826667	20605830	20701731		1	205	0.412941	0.321176	0.0917647	20502344	20597551		1	203	1.05191	0.963271	0.0886443	20313810	20402428		1	206	1.04259	1.07535	-0.0327675	20605830	20701731		1	204	1.00721	0.968049	0.0391642	20408309	20490209
1	204	0.075	0.1975	-0.1225	20408991	20499667		1	207	0.3425	0.26625	0.07625	20706751	20800644		1	206	0.349333	0.32	0.0293333	20601048	20699029		1	204	1.16661	1.02427	0.142344	20408991	20499667		1	207	1.06015	1.08157	-0.0214184	20706751	20800644		1	205	0.939615	0.90805	0.0315651	20502344	20597551
1	205	0.281333	0.261333	0.02	20520669	20600960		1	208	0.29125	0.23	0.06125	20804161	20901065		1	207	0.332941	0.252941	0.08	20702429	20801044		1	205	1.01854	0.938747	0.0797917	20520669	20600960		1	208	1.08095	1.08107	-0.00011635	20804161	20901065		1	206	0.834375	0.87371	-0.0393347	20601048	20699029
1	206	0.224	0.290667	-0.0666667	20608636	20700211		1	209	0.33125	0.2225	0.10875	20908475	20998706		1	208	0.107143	0.324286	-0.217143	20805979	20899690		1	206	1.00237	0.976308	0.0260588	20608636	20700211		1	209	1.08185	1.0885	-0.00665715	20908475	20998706		1	207	0.916632	0.92656	-0.00992771	20702429	20801044
1	207	0.233333	0.231667	0.00166667	20709083	20800106		1	210	0.304615	0.284615	0.02	21007275	21089844		1	209	0.356	0.281333	0.0746667	20902467	21000776		1	207	1.08153	0.965416	0.116115	20709083	20800106		1	210	1.10981	1.04936	0.0604511	21007275	21089844		1	208	1.00084	0.945932	0.0549124	20805979	20899690
1	208	0.192222	0.248889	-0.0566667	20804115	20898327		1	211	0.211429	0.241429	-0.03	21111162	21199110		1	210	0.222667	0.342667	-0.12	21007265	21095300		1	208	1.04265	0.944788	0.097862	20804115	20898327		1	211	1.08314	1.07255	0.0105893	21111162	21199110		1	209	0.938753	0.94434	-0.00558666	20902467	21000776
1	209	0.254	0.21	0.044	20902467	20956679		1	212	0.254118	0.229412	0.0247059	21203954	21301090		1	211	0.294286	0.21619	0.0780952	21100128	21198899		1	209	1.12306	0.980089	0.142976	20902467	20991381		1	212	1.04518	1.05888	-0.0137025	21203954	21301090		1	210	1.01775	0.929416	0.0883381	21007265	21095300
1	210	0.1875	0.1675	0.02	21039526	21073182		1	213	0.336471	0.247059	0.0894118	21307756	21401508		1	212	0.41375	0.29625	0.1175	21203954	21301093		1	210	1.09592	1.01393	0.0819898	21007266	21073182		1	213	1.08093	1.05309	0.0278404	21307756	21401508		1	211	1.03202	0.972872	0.0591458	21100128	21198899
1	211	0.255294	0.204706	0.0505882	21111305	21197545		1	214	0.236667	0.218889	0.0177778	21404153	21501937		1	213	0.369412	0.316471	0.0529412	21303394	21401683		1	211	1.06838	0.9759	0.0924785	21111305	21197545		1	214	1.09032	1.12828	-0.0379606	21404153	21501937		1	212	0.874995	0.892211	-0.0172163	21203954	21301093
1	212	0.194667	0.252	-0.0573333	21200510	21301093		1	215	0.232727	0.163636	0.0690909	21509187	21597899		1	214	0.407692	0.376923	0.0307692	21404153	21501937		1	212	1.05452	0.982117	0.0724059	21200510	21301093		1	215	1.13867	1.066	0.0726655	21509187	21597899		1	213	0.957709	0.89285	0.0648595	21303394	21401683
1	213	0.354737	0.271579	0.0831579	21307749	21389402		1	216	0.254737	0.238947	0.0157895	21604398	21698443		1	215	0.152	0.332	-0.18	21504825	21597899		1	213	1.01024	0.975943	0.0343013	21307749	21389402		1	216	1.11695	1.09682	0.0201321	21604398	21698443		1	214	0.924259	0.911372	0.0128876	21404153	21501937
1	214	0.164615	0.175385	-0.0107692	21404153	21491520		1	217	0.255	0.238333	0.0166667	21717736	21798471		1	216	0.308235	0.201176	0.107059	21605187	21698443		1	214	1.08408	0.973871	0.11021	21404153	21491520		1	217	1.07859	1.0959	-0.0173121	21717736	21798471		1	215	0.989248	0.927502	0.0617455	21504825	21597899
1	215	0.206667	0.169333	0.0373333	21503284	21599584		1	218	0.272632	0.252632	0.02	21802583	21898941		1	217	0.378	0.264	0.114	21720477	21783462		1	215	1.10127	0.974018	0.127248	21503284	21599584		1	218	1.02286	1.08577	-0.0629015	21802583	21898941		1	216	0.971825	0.977483	-0.00565793	21605187	21698443
1	216	0.235385	0.2	0.0353846	21604836	21702518		1	219	0.37125	0.27125	0.1	21904912	21997033		1	218	0.444444	0.356667	0.0877778	21802589	21898941		1	216	1.06915	0.960084	0.109068	21604836	21702518		1	219	1.07689	1.09575	-0.0188654	21904912	21997033		1	217	0.923249	0.931068	-0.00781884	21720477	21783462
1	217	0.235294	0.177647	0.0576471	21707740	21802486		1	220	0.375385	0.344615	0.0307692	22006090	22091508		1	219	0.281111	0.326667	-0.0455556	21904912	21997030		1	217	1.09178	0.984462	0.107319	21707740	21802486		1	220	1.01588	1.05428	-0.0384039	22006090	22091508		1	218	0.882324	0.896897	-0.0145726	21802589	21898941
1	218	0.211765	0.244706	-0.0329412	21805595	21898940		1	221	0.272	0.3	-0.028	22116759	22193189		1	220	0.288889	0.277778	0.0111111	22008038	22103337		1	218	1.08565	0.975842	0.109803	21805595	21898940		1	221	1.06264	1.06335	-0.000711271	22116759	22193189		1	219	0.94137	0.886958	0.0544117	21904912	21997030
1	219	0.259091	0.201818	0.0572727	21907835	21997030		1	222	0.208235	0.3	-0.0917647	22208386	22300367		1	221	0.276923	0.16	0.116923	22115961	22203312		1	219	1.12428	0.966451	0.157826	21907835	21997030		1	222	0.960187	0.994127	-0.03394	22208386	22300367		1	220	0.963716	0.92323	0.0404861	22008038	22103337
1	220	0.286667	0.182222	0.104444	22007250	22086252		1	223	0.198889	0.27	-0.0711111	22300350	22393506		1	222	0.32	0.289231	0.0307692	22209398	22294711		1	220	1.03584	0.963876	0.0719679	22007250	22086252		1	223	1.01644	1.08571	-0.0692655	22300350	22393506		1	221	0.982408	0.973035	0.00937349	22115961	22203312
1	221	0.262667	0.230667	0.032	22116441	22202053		1	224	0.21	0.28	-0.07	22412739	22500904		1	223	0.363529	0.251765	0.111765	22300350	22393506		1	221	1.09339	0.960465	0.132925	22116441	22202053		1	224	1.07069	1.06657	0.00411792	22412739	22500904		1	222	1.00425	0.951024	0.0532285	22209398	22294711
1	222	0.251429	0.27	-0.0185714	22211228	22304117		1	225	0.201176	0.269412	-0.0682353	22503396	22596411		1	224	0.215556	0.182222	0.0333333	22409627	22500904		1	222	1.04409	0.925413	0.118678	22211228	22304117		1	225	1.09075	1.06782	0.0229328	22503396	22596411		1	223	1.00393	0.946232	0.0576955	22300350	22393506
1	223	0.26625	0.2075	0.05875	22320162	22393530		1	226	0.228235	0.288235	-0.06	22604083	22699988		1	225	0.370769	0.310769	0.06	22503396	22596411		1	223	1.03107	0.949635	0.0814325	22320162	22393530		1	226	1.06761	1.10376	-0.0361464	22604083	22699988		1	224	0.983109	0.941859	0.0412504	22409627	22500904
1	224	0.365	0.28875	0.07625	22412888	22497774		1	227	0.29125	0.22	0.07125	22703494	22797684		1	226	0.230769	0.266154	-0.0353846	22604059	22701581		1	224	0.991647	0.940167	0.0514807	22412888	22497774		1	227	1.06532	1.13094	-0.065619	22703494	22797684		1	225	0.966547	0.897468	0.0690781	22503396	22596411
1	225	0.236842	0.278947	-0.0421053	22501157	22596411		1	228	0.238667	0.274667	-0.036	22803441	22904043		1	227	0.1925	0.19375	-0.00125	22706800	22793688		1	225	1.02588	0.950928	0.0749565	22501157	22596411		1	228	1.03156	1.05022	-0.0186593	22803441	22904043		1	226	0.93747	0.952815	-0.0153457	22604059	22701581
1	226	0.2325	0.2425	-0.01	22600159	22700828		1	229	0.161667	0.313333	-0.151667	22905650	22971300		1	228	0.253333	0.232	0.0213333	22800015	22890513		1	226	1.03562	0.963621	0.0719948	22600159	22700828		1	229	1.05774	1.08982	-0.0320778	22905650	22971300		1	227	1.04117	0.978693	0.0624815	22706800	22793688
1	227	0.28	0.267273	0.0127273	22706792	22792937		1	230	0.192727	0.305455	-0.112727	23000215	23102180		1	229	0.38	0.304	0.076	22907875	22976575		1	227	1.04595	0.969789	0.0761621	22706792	22792937		1	230	0.980417	1.00633	-0.0259141	23000215	23102180		1	228	1.08609	0.988856	0.0972365	22800015	22890513
1	228	0.237333	0.194667	0.0426667	22800694	22885375		1	231	0.268571	0.302857	-0.0342857	23102357	23191937		1	230	0.334444	0.352222	-0.0177778	23004625	23102175		1	228	1.12795	0.974526	0.15342	22800694	22885375		1	231	1.06061	1.09832	-0.0377031	23102357	23191937		1	229	1.00134	0.963743	0.0375991	22907875	22976575
1	229	0.261429	0.164286	0.0971429	22904038	22999929		1	232	0.33	0.196667	0.133333	23205277	23302707		1	231	0.281667	0.303333	-0.0216667	23102250	23191937		1	229	1.10403	0.992929	0.111099	22904038	22999929		1	232	1.10844	1.06257	0.0458641	23205277	23302707		1	230	0.951856	0.911395	0.0404603	23004625	23102175
1	230	0.25875	0.25	0.00875	23024638	23098206		1	233	0.22	0.2325	-0.0125	23306973	23398776		1	232	0.231429	0.205714	0.0257143	23206740	23288669		1	230	1.03425	0.951925	0.0823267	23024638	23098206		1	233	1.05312	1.08607	-0.0329435	23306973	23398776		1	231	1.04999	0.953814	0.0961791	23102250	23191937
1	231	0.268235	0.251765	0.0164706	23102252	23185544		1	234	0.194545	0.194545	-1.26174e-17	23403549	23471471		1	233	0.318571	0.265714	0.0528571	23310564	23394355		1	231	1.07751	0.987433	0.0900786	23102252	23185544		1	234	1.12469	1.09232	0.0323751	23403549	23498774		1	232	1.08733	0.970106	0.117224	23206740	23288669
1	232	0.325714	0.318571	0.00714286	23213055	23306390		1	235	0.271667	0.231667	0.04	23523347	23599922		1	234	0.35	0.268889	0.0811111	23403549	23503500		1	232	1.01271	0.916403	0.0963087	23213055	23306390		1	235	1.07324	1.05626	0.0169773	23504241	23599922		1	233	1.01406	0.931836	0.082228	23310564	23394355
1	233	0.215294	0.223529	-0.00823529	23306662	23400373		1	236	0.191765	0.262353	-0.0705882	23603269	23698700		1	235	0.346	0.332	0.014	23507332	23599922		1	233	1.13345	0.99151	0.141939	23306662	23400373		1	236	1.05497	1.07023	-0.0152643	23603269	23698700		1	234	1.03391	0.983375	0.0505341	23403549	23503500
1	234	0.267692	0.204615	0.0630769	23403559	23507240		1	237	0.146	0.162	-0.016	23701498	23786512		1	236	0.15	0.27625	-0.12625	23603274	23698123		1	234	1.07821	0.984229	0.0939803	23403559	23507240		1	237	1.00301	1.01819	-0.0151827	23701498	23786512		1	235	1.06839	1.00039	0.0679935	23507332	23599922
1	235	0.185	0.211667	-0.0266667	23507770	23599548		1	238	0.288	0.272	0.016	23805313	23864575		1	237	0.222857	0.271429	-0.0485714	23705340	23772532		1	235	1.10458	0.998092	0.106485	23507770	23599548		1	238	1.09438	1.07382	0.0205643	23805313	23864575		1	236	1.054	0.9761	0.0779022	23603274	23698123
1	236	0.193333	0.163333	0.03	23640845	23687555		1	239	0.186667	0.245	-0.0583333	23905868	23995947		1	238	0.14	0.28	-0.14	23805313	23864903		1	236	1.08921	1.00021	0.0889992	23640845	23687555		1	239	1.074	1.06157	0.0124234	23905868	23995947		1	237	1.06635	0.985519	0.0808357	23705340	23772532
1	237	0.171111	0.175556	-0.00444444	23701498	23779423		1	240	0.133846	0.229231	-0.0953846	24002411	24092120		1	239	0.17	0.144	0.026	23916120	24000175		1	237	1.10309	1.00249	0.100602	23701498	23779423		1	240	1.02911	1.04667	-0.0175646	24002411	24092120		1	238	1.09617	0.990578	0.105594	23805313	23864903
1	238	0.21	0.16	0.05	23802856	23864909		1	241	0.332857	0.252857	0.08	24104830	24196472		1	240	0.382222	0.306667	0.0755556	24013006	24102689		1	238	1.10938	0.991779	0.117598	23802856	23864909		1	241	0.998344	0.978122	0.0202225	24104830	24196472		1	239	1.14546	1.05531	0.0901513	23916120	24000175
1	239	0.158	0.168	-0.01	23900272	23985162		1	242	0.311429	0.2	0.111429	24220299	24300098		1	241	0.298182	0.254545	0.0436364	24104830	24178043		1	239	1.09043	0.99324	0.0971857	23900272	23985162		1	242	1.04117	1.01654	0.0246247	24220299	24300098		1	240	1.04775	0.930658	0.117096	24013006	24102689
1	240	0.195385	0.218462	-0.0230769	24003118	24102671		1	243	0.314	0.204	0.11	24303673	24398832		1	242	0.283636	0.205455	0.0781818	24209105	24290193		1	240	1.08837	1.02803	0.0603476	24003118	24102671		1	243	1.14773	1.02753	0.120198	24303673	24398832		1	241	1.03792	0.99274	0.0451755	24104830	24178043
1	241	0.169231	0.178462	-0.00923077	24105865	24190035		1	244	0.24	0.311667	-0.0716667	24410246	24500764		1	243	0.258	0.244	0.014	24303718	24391671		1	241	1.07967	1.01565	0.0640202	24105865	24196420		1	244	1.02908	1.06232	-0.033237	24410246	24500764		1	242	1.11329	1.0345	0.0787865	24209105	24290193
1	242	0.0666667	0.196667	-0.13	24255188	24288960		1	245	0.27	0.3175	-0.0475	24503889	24598719		1	244	0.326667	0.266667	0.06	24406983	24468418		1	242	1.05925	1.00869	0.0505667	24217443	24288960		1	245	1.0315	1.02658	0.00491782	24503889	24598719		1	243	1.08454	0.998877	0.0856582	24303718	24391671
1	243	0.192857	0.17	0.0228571	24303741	24406787		1	246	0.2	0.274	-0.074	24602720	24701824		1	245	0.272	0.234	0.038	24500917	24600552		1	243	1.07596	1.00679	0.069166	24303741	24406787		1	246	1.03145	1.08132	-0.0498643	24602720	24701824		1	244	0.991457	0.982709	0.00874839	24406983	24468418
1	244	0.238182	0.132727	0.105455	24414842	24500808		1	247	0.195	0.2475	-0.0525	24705078	24795899		1	246	0.295385	0.189231	0.106154	24605478	24697108		1	244	1.07648	0.986127	0.0903497	24406979	24500808		1	247	1.13227	1.08819	0.0440763	24705078	24795899		1	245	1.05683	1.01331	0.0435248	24500917	24600552
1	245	0.264444	0.255556	0.00888889	24503901	24588971		1	248	0.187692	0.247692	-0.06	24803204	24883556		1	247	0.281818	0.256364	0.0254545	24704172	24798010		1	245	1.05579	0.979498	0.0762912	24503901	24588971		1	248	1.06073	1.07713	-0.0163993	24803204	24883556		1	246	1.09483	1.01122	0.0836116	24605478	24697108
1	246	0.243333	0.208333	0.035	24603786	24701824		1	249	0.265455	0.281818	-0.0163636	24903840	24996498		1	248	0.335556	0.242222	0.0933333	24805453	24883556		1	246	1.08335	0.980846	0.102504	24603786	24701824		1	249	1.00071	0.958657	0.0420484	24903840	24996498		1	247	1.05882	0.972705	0.086118	24704172	24798010
1	247	0.188889	0.144444	0.0444444	24753809	24795899		1	250	0.302857	0.27	0.0328571	25003652	25091215		1	249	0.198571	0.19	0.00857143	24903409	24996482		1	247	1.0752	1.01723	0.0579616	24753809	24795899		1	250	0.99181	1.0049	-0.0130926	25003652	25091215		1	248	1.05557	1.00272	0.0528577	24805453	24883556
1	248	0.176923	0.178462	-0.00153846	24818807	24902126		1	251	0.286667	0.236667	0.05	25102015	25197705		1	250	0.313333	0.258667	0.0546667	25003652	25099043		1	248	1.08585	0.988799	0.0970544	24818807	24902126		1	251	1.05211	1.06168	-0.00956828	25102015	25197705		1	249	1.13461	1.08314	0.0514779	24903409	24996482
1	249	0.185	0.155	0.03	24905069	25003173		1	252	0.259048	0.26	-0.000952381	25200890	25301060		1	251	0.173333	0.203333	-0.03	25101989	25197705		1	249	1.08375	1.01732	0.066437	24905069	25003173		1	252	1.09575	1.08244	0.0133112	25200890	25301060		1	250	1.04566	0.984368	0.0612883	25003652	25099043
1	250	0.182222	0.12	0.0622222	25005916	25097778		1	253	0.3075	0.30125	0.00625	25320401	25405971		1	252	0.0917647	0.314118	-0.222353	25203730	25298530		1	250	1.05064	1.01443	0.0362119	25005916	25097778		1	253	1.05964	1.03824	0.021398	25320401	25405971		1	251	1.03938	0.988241	0.0511391	25101989	25197705
1	251	0.228	0.216	0.012	25101989	25197708		1	254	0.215556	0.331111	-0.115556	25405771	25501354		1	253	0.234	0.29	-0.056	25305968	25395938		1	251	1.12366	1.00572	0.117944	25101989	25197708		1	254	0.994705	0.931733	0.0629728	25405771	25501354		1	252	1.05692	0.956222	0.100694	25203730	25301970
1	252	0.23	0.188333	0.0416667	25200929	25301970		1	255	0.258667	0.308	-0.0493333	25508267	25599035		1	254	0.346	0.336	0.01	25415209	25481147		1	252	1.06687	0.990335	0.0765391	25200929	25301970		1	255	1.13788	1.04856	0.0893229	25508267	25599035		1	253	0.971198	1.01772	-0.0465243	25305968	25405302
1	253	0.2425	0.2575	-0.015	25320399	25367759		1	256	0.3875	0.2825	0.105	25606761	25701331		1	255	0.251765	0.284706	-0.0329412	25509632	25597296		1	253	1.03857	0.976803	0.0617697	25320399	25367759		1	256	1.14742	1.11306	0.0343594	25606761	25701331		1	254	1.01609	0.997401	0.0186917	25415209	25481147
1	254	0.248571	0.237143	0.0114286	25415187	25501961		1	257	0.261818	0.298182	-0.0363636	25703876	25802559		1	256	0.296667	0.271667	0.025	25602017	25701331		1	254	1.04843	1.02557	0.0228589	25415187	25501961		1	257	1.06262	1.064	-0.00137969	25703876	25802559		1	255	1.00041	0.964953	0.035457	25509632	25597296
1	255	0.171111	0.16	0.0111111	25503654	25599261		1	258	0.197778	0.3	-0.102222	25814182	25898814		1	257	0.257143	0.301429	-0.0442857	25703144	25802559		1	255	1.15229	0.998642	0.153643	25503654	25599261		1	258	0.958091	0.974503	-0.016412	25814182	25898814		1	256	1.05893	0.984245	0.0746812	25602017	25701331
1	256	0.18	0.195556	-0.0155556	25602017	25696223		1	259	0.225	0.286667	-0.0616667	25901083	25997021		1	258	0.29	0.341429	-0.0514286	25806748	25898816		1	256	1.15848	0.963106	0.195379	25602017	25696223		1	259	1.01917	0.996583	0.0225831	25901083	25997021		1	257	1.03762	1.00021	0.037417	25703144	25802559
1	257	0.178182	0.225455	-0.0472727	25703157	25800216		1	260	0.249333	0.28	-0.0306667	26004570	26102549		1	259	0.283077	0.286154	-0.00307692	25901083	25998799		1	257	1.10953	0.921601	0.187928	25703157	25800216		1	260	1.0417	1.02389	0.0178089	26004570	26102549		1	258	1.0462	0.955746	0.0904512	25806748	25898816
1	258	0.202857	0.202857	-1.98254e-18	25802598	25898814		1	261	0.227273	0.278182	-0.0509091	26107065	26198971		1	260	0.238182	0.245455	-0.00727273	26002120	26102549		1	258	1.06075	1.00575	0.0550002	25802598	25898814		1	261	1.04249	1.0041	0.038381	26107065	26198971		1	259	1.06416	0.962445	0.101715	25901083	25998799
1	259	0.203333	0.19	0.0133333	25901083	25972938		1	262	0.26	0.258462	0.00153846	26210558	26299833		1	261	0.205455	0.230909	-0.0254545	26104317	26175208		1	259	1.06172	1.04727	0.0144494	25901083	25972938		1	262	1.00842	0.992449	0.0159715	26210558	26299833		1	260	1.12571	1.03533	0.0903798	26002120	26102549
1	260	0.13	0.1625	-0.0325	26004566	26102860		1	263	0.253333	0.233333	0.02	26308605	26403195		1	262	0.265714	0.235714	0.03	26210558	26296718		1	260	1.13637	1.02	0.116366	26004566	26102860		1	263	1.07014	1.00433	0.0658064	26308605	26403195		1	261	1.12771	1.03248	0.0952291	26104317	26175208
1	261	0.1325	0.135	-0.0025	26104330	26198971		1	264	0.266	0.3	-0.034	26410661	26491319		1	263	0.17125	0.18375	-0.0125	26302850	26403195		1	261	1.11938	1.01183	0.107554	26104330	26198971		1	264	0.985717	0.968438	0.0172796	26410661	26491319		1	262	1.02172	0.969118	0.0526037	26210558	26296718
1	262	0.157143	0.157143	-5.94811e-18	26210558	26299825		1	265	0.215556	0.226667	-0.0111111	26504765	26578784		1	264	0.196	0.256	-0.06	26405214	26486918		1	262	1.10307	1.05114	0.0519382	26210558	26299825		1	265	1.06487	0.997388	0.0674841	26504765	26578784		1	263	1.14809	1.05195	0.0961399	26302850	26403195
1	263	0.155	0.13	0.025	26303061	26400238		1	266	0.241818	0.270909	-0.0290909	26619861	26703955		1	265	0.157778	0.18	-0.0222222	26504765	26600062		1	263	1.13894	1.06196	0.0769852	26303061	26400238		1	266	1.03367	1.0391	-0.00542991	26619861	26703955		1	264	1.10414	1.00616	0.0979804	26405214	26486918
1	264	0.22	0.211111	0.00888889	26400229	26491333		1	267	0.25	0.28	-0.03	26757589	26798579		1	266	0.0825	0.255	-0.1725	26633769	26682305		1	264	1.0787	1.01668	0.0620157	26400229	26491333		1	267	0.998088	1.03133	-0.0332387	26757589	26798579		1	265	1.09173	1.0531	0.038633	26504765	26600062
1	265	0.114667	0.197333	-0.0826667	26503101	26593186		1	268	0.415	0.34	0.075	26811764	26897400		1	267	0.233333	0.197778	0.0355556	26730577	26796033		1	265	1.05064	0.997696	0.0529458	26503101	26593186		1	268	1.01861	0.994167	0.0244483	26811764	26897400		1	266	1.06343	1.02605	0.0373817	26600066	26682305
1	266	0.158462	0.207692	-0.0492308	26606198	26704610		1	269	0.187692	0.301538	-0.113846	26909417	27000167		1	268	0.365714	0.275714	0.09	26801544	26905397		1	266	1.14697	1.01988	0.127091	26606198	26704610		1	269	1.02682	1.05782	-0.0310056	26909417	27000167		1	267	1.14935	1.03076	0.11859	26730577	26796033
1	267	0.196364	0.141818	0.0545455	26704671	26798579		1	270	0.230769	0.307692	-0.0769231	27000926	27090013		1	269	0.308	0.306	0.002	26929809	26978849		1	267	1.11226	1.00124	0.111016	26704671	26798579		1	270	1.01732	1.02314	-0.00581407	27000926	27090013		1	268	1.04792	0.990762	0.0571547	26801544	26905397
1	268	0.1625	0.185	-0.0225	26810962	26897431		1	271	0.184615	0.303077	-0.118462	27114625	27199377		1	270	0.309333	0.286667	0.0226667	27002893	27098250		1	268	1.09784	0.98665	0.111188	26810962	26897431		1	271	1.01817	1.03629	-0.0181179	27114625	27199377		1	269	1.04053	0.939137	0.101389	26929809	26998984
1	269	0.208571	0.282857	-0.0742857	26915112	26998758		1	272	0.18	0.3275	-0.1475	27201925	27285742		1	271	0.345882	0.331765	0.0141176	27101518	27199377		1	269	1.0374	0.963719	0.0736845	26915112	26998758		1	272	0.956346	0.98296	-0.0266139	27201925	27285742		1	270	1.09718	0.975696	0.121483	27002893	27098250
1	270	0.26	0.241176	0.0188235	27014733	27097082		1	273	0.288421	0.232632	0.0557895	27310933	27397685		1	272	0.36	0.337143	0.0228571	27207715	27280431		1	270	1.02107	0.978114	0.0429609	27014733	27097082		1	273	1.05929	1.02257	0.0367257	27310933	27397685		1	271	0.998954	0.935715	0.0632395	27101518	27199377
1	271	0.197333	0.205333	-0.008	27100118	27202660		1	274	0.318462	0.270769	0.0476923	27406705	27489834		1	273	0.25	0.148	0.102	27308231	27400615		1	271	1.094	0.996111	0.0978856	27100118	27202660		1	274	1.06124	1.02006	0.0411767	27406705	27489834		1	272	0.942681	0.917658	0.0250224	27207715	27280431
1	272	0.185	0.238333	-0.0533333	27215220	27286587		1	275	0.341176	0.281176	0.06	27503227	27591162		1	274	0.39125	0.26625	0.125	27406707	27500376		1	272	1.04975	0.979583	0.0701626	27208043	27286587		1	275	1.01717	1.04712	-0.0299461	27503227	27591162		1	273	1.05295	0.999473	0.0534808	27308231	27400615
1	273	0.261818	0.245455	0.0163636	27308205	27392970		1	276	0.188333	0.343333	-0.155	27605958	27709535		1	275	0.40125	0.34875	0.0525	27512574	27599625		1	273	1.02669	0.991431	0.035261	27308205	27392970		1	276	1.0255	1.03949	-0.0139893	27605958	27709535		1	274	0.922791	0.931939	-0.00914788	27406707	27500376
1	274	0.26	0.23	0.03	27406705	27498966		1	277	0.15	0.246667	-0.0966667	27742585	27791789		1	276	0.304615	0.229231	0.0753846	27605400	27692832		1	274	1.02917	0.983624	0.0455483	27406705	27498966		1	277	0.983807	0.969004	0.0148028	27742585	27791789		1	275	0.911758	0.924056	-0.0122976	27512574	27599625
1	275	0.184615	0.235385	-0.0507692	27503871	27599687		1	278	0.415	0.33	0.085	27804688	27877445		1	277	0.36	0.206667	0.153333	27712209	27791773		1	275	1.04126	0.978364	0.0628907	27503871	27599687		1	278	0.951662	0.908348	0.0433147	27804688	27877445		1	276	1.04633	1.01037	0.0359555	27605400	27692832
1	276	0.242857	0.26	-0.0171429	27603247	27689548		1	279	0.262857	0.328571	-0.0657143	27909105	27960719		1	278	0.391111	0.251111	0.14	27806894	27881525		1	276	1.06391	0.980198	0.0837165	27603247	27689548		1	279	0.998502	0.995119	0.00338275	27909105	27960719		1	277	0.975474	0.924613	0.050861	27712209	27791773
1	277	0.156	0.168	-0.012	27706905	27776363		1	280	0.161818	0.156364	0.00545455	28002057	28104061		1	279	0.3225	0.3175	0.005	27909061	27981856		1	277	1.10175	1.00007	0.101674	27706905	27791783		1	280	0.994736	0.952507	0.0422291	28002057	28104061		1	278	1.09847	1.01194	0.0865321	27806894	27889598
1	278	0.252	0.226	0.026	27811846	27901721		1	281	0.133333	0.217778	-0.0844444	28104483	28204198		1	280	0.145714	0.148571	-0.00285714	28003434	28064526		1	278	1.05088	0.988784	0.0620999	27811846	27901721		1	281	1.06071	1.07171	-0.0110002	28104483	28204198		1	279	0.978803	0.950279	0.0285234	27901728	27981856
1	279	0.196	0.248	-0.052	27901728	27992880		1	282	0.128571	0.2	-0.0714286	28208643	28302523		1	281	0.253333	0.286667	-0.0333333	28118484	28185893		1	279	1.09738	1.00456	0.0928189	27901728	27992880		1	282	1.0703	1.06268	0.00761652	28208643	28302523		1	280	1.05745	0.944944	0.11251	28003434	28064526
1	280	0.05	0.1275	-0.0775	28038899	28095605		1	283	0.229091	0.265455	-0.0363636	28306167	28379254		1	282	0.234667	0.224	0.0106667	28208643	28300472		1	280	1.00992	0.983239	0.0266781	28038899	28095605		1	283	1.04231	1.04624	-0.0039312	28306167	28379254		1	281	1.06954	0.980249	0.0892902	28118484	28185893
1	281	0.18	0.21	-0.03	28114095	28122023		1	284	0.165	0.168333	-0.00333333	28410632	28499011		1	283	0.307143	0.25	0.0571429	28306065	28397020		1	281	1.10255	1.01938	0.0831745	28114095	28122023		1	284	1.08759	1.06657	0.0210168	28410632	28499011		1	282	1.06991	0.985659	0.0842467	28208643	28300472
1	282	0.29	0.156667	0.133333	28207385	28302521		1	285	0.14	0.2375	-0.0975	28502897	28602012		1	284	0.276364	0.167273	0.109091	28403824	28489102		1	282	1.10397	1.00296	0.10101	28207385	28302521		1	285	1.11215	1.04294	0.0692047	28502897	28602012		1	283	1.05759	0.943297	0.114288	28306065	28397020
1	283	0.138	0.144	-0.006	28307545	28370747		1	286	0.18	0.31	-0.13	28604855	28682944		1	285	0.192	0.344	-0.152	28549456	28593937		1	283	1.07745	0.99017	0.0872769	28307545	28370747		1	286	1.12482	1.06582	0.0589978	28604855	28682944		1	284	1.09477	0.981517	0.113257	28403824	28500059
1	284	0.204444	0.233333	-0.0288889	28410306	28495295		1	287	0.174545	0.2	-0.0254545	28701241	28800324		1	286	0.296667	0.272222	0.0244444	28609694	28696649		1	284	1.08086	0.947483	0.133374	28410306	28495295		1	287	1.02455	1.06082	-0.0362709	28701241	28800324		1	285	1.02445	0.969875	0.0545785	28518701	28593937
1	285	0.152	0.172	-0.02	28515039	28588722		1	288	0.281333	0.282667	-0.00133333	28804198	28904819		1	287	0.2	0.244	-0.044	28723864	28802028		1	285	1.0635	0.971357	0.0921414	28515039	28588722		1	288	1.12517	1.08882	0.0363521	28804198	28904819		1	286	1.03712	0.961653	0.0754628	28609694	28696649
1	286	0.223636	0.170909	0.0527273	28609686	28682946		1	289	0.17	0.3	-0.13	28914353	28981118		1	288	0.197143	0.234286	-0.0371429	28804198	28857415		1	286	1.12692	0.978468	0.148455	28609686	28682946		1	289	1.06876	1.08032	-0.0115584	28914353	28981118		1	287	1.0771	1.00423	0.072873	28709606	28802028
1	287	0.134118	0.124706	0.00941176	28700303	28800337		1	290	0.350909	0.24	0.110909	29016912	29100170		1	289	0.192	0.248	-0.056	28953468	29004598		1	287	1.17433	0.992209	0.182123	28700303	28800337		1	290	1.06473	1.0461	0.0186304	29016912	29100170		1	288	1.03646	0.984789	0.0516723	28804198	28904819
1	288	0.188	0.188	-6.93889e-18	28809962	28872023		1	291	0.301429	0.228571	0.0728571	29104905	29197726		1	290	0.175385	0.356923	-0.181538	29007895	29099751		1	288	1.10898	1.01215	0.0968313	28809962	28872023		1	291	1.07793	1.06511	0.0128243	29104905	29197726		1	289	1.08473	0.99777	0.0869564	28930851	29004598
1	289	0.178462	0.16	0.0184615	28900433	29001200		1	292	0.328	0.290667	0.0373333	29202837	29286736		1	291	0.0533333	0.286667	-0.233333	29104905	29200597		1	289	1.13904	1.02178	0.117257	28900433	29001200		1	292	1.05655	1.04829	0.00825459	29202837	29286736		1	290	0.992624	0.946697	0.0459265	29007895	29099751
1	290	0.15	0.196667	-0.0466667	29016912	29099808		1	293	0.146	0.22	-0.074	29307560	29395119		1	292	0.363529	0.330588	0.0329412	29202837	29289410		1	290	1.08044	1.00571	0.0747338	29016912	29099808		1	293	1.0395	1.00363	0.035868	29307560	29395119		1	291	0.920806	0.934891	-0.0140852	29104905	29200597
1	291	0.285455	0.189091	0.0963636	29112618	29192124		1	294	0.163333	0.273333	-0.11	29441787	29486909		1	293	0.142222	0.162222	-0.02	29317218	29400092		1	291	1.02533	1.02755	-0.00221768	29112618	29202832		1	294	1.00787	0.956839	0.0510299	29441787	29486909		1	292	1.01437	0.963813	0.0505551	29202837	29289410
1	292	0.182222	0.111111	0.0711111	29217463	29293573		1	295	0.285	0.213333	0.0716667	29503040	29603870		1	294	0.164286	0.225714	-0.0614286	29401108	29483804		1	292	1.0736	1.02049	0.0531019	29217463	29293573		1	295	1.03496	1.03224	0.00271913	29503040	29603870		1	293	1.17104	1.02984	0.141196	29317218	29400092
1	293	0.133333	0.173333	-0.04	29307165	29395115		1	296	0.4	0.402857	-0.00285714	29603948	29678189		1	295	0.168333	0.186667	-0.0183333	29503040	29603899		1	293	1.09002	0.981589	0.108432	29307165	29395115		1	296	1.09045	1.06254	0.027912	29603948	29678189		1	294	1.15189	1.02833	0.123558	29401108	29483804
1	294	0.23	0.201667	0.0283333	29415691	29499815		1	297	0.278333	0.305	-0.0266667	29712397	29800909		1	296	0.165	0.2	-0.035	29608898	29709352		1	294	1.01603	0.945118	0.0709149	29415691	29499815		1	297	1.04791	1.02641	0.0215011	29712397	29800909		1	295	1.12146	1.00984	0.111624	29503040	29603899
1	295	0.176	0.186	-0.01	29503040	29603899		1	298	0.28	0.213333	0.0666667	29823723	29885722		1	297	0.192727	0.258182	-0.0654545	29712388	29800909		1	295	1.08507	0.98918	0.0958883	29503040	29603899		1	298	1.02572	1.04662	-0.0209011	29823723	29885722		1	296	1.10428	1.04999	0.0542925	29608898	29709352
1	296	0.166667	0.213333	-0.0466667	29603976	29689187		1	299	0.235	0.291667	-0.0566667	29911199	29986947		1	298	0.273333	0.308889	-0.0355556	29805080	29898388		1	296	1.08169	1.00799	0.0736991	29603976	29689187		1	299	1.00557	0.996583	0.00899051	29911199	29986947		1	297	1.15919	1.02988	0.129313	29712388	29800909
1	297	0.186154	0.153846	0.0323077	29712333	29800909		1	300	0.306154	0.270769	0.0353846	30009642	30102207		1	299	0.371429	0.235714	0.135714	29908674	29996137		1	297	1.10358	1.03237	0.0712144	29712333	29800909		1	300	1.01825	0.983297	0.0349579	30009642	30102207		1	298	1.06506	0.99859	0.0664702	29805080	29898388
1	298	0.21	0.226667	-0.0166667	29816013	29901261		1	301	0.245	0.24	0.005	30119804	30180770		1	300	0.286667	0.28	0.00666667	30002080	30102215		1	298	1.06071	0.970614	0.0900943	29816013	29901261		1	301	1.09181	1.06282	0.0289909	30119804	30180770		1	299	1.05412	1.01266	0.0414599	29908674	29996137
1	299	0.145714	0.182857	-0.0371429	29901303	29991899		1	302	0.336364	0.236364	0.1	30203085	30291702		1	301	0.201429	0.197143	0.00428571	30102198	30200672		1	299	1.12664	0.993565	0.133075	29901303	29991899		1	302	1.03116	0.9732	0.0579634	30203085	30291702		1	300	1.13589	1.00738	0.128513	30002080	30102215
1	300	0.2275	0.175	0.0525	30030044	30102215		1	303	0.323636	0.252727	0.0709091	30307526	30397400		1	302	0.218462	0.284615	-0.0661538	30203343	30291702		1	300	1.07011	0.999948	0.0701607	30030044	30102215		1	303	1.01864	1.03165	-0.0130052	30307526	30397400		1	301	1.0955	1.03184	0.0636605	30102198	30200672
1	301	0.121818	0.198182	-0.0763636	30105025	30200673		1	304	0.25	0.225	0.025	30400211	30480561		1	303	0.234545	0.190909	0.0436364	30303571	30397400		1	301	1.10035	1.01249	0.0878554	30105025	30200673		1	304	1.11367	1.06572	0.0479496	30400211	30502297		1	302	1.01017	0.977625	0.0325481	30203343	30291702
1	302	0.176	0.192	-0.016	30203084	30291702		1	305	0.413846	0.267692	0.146154	30502346	30587747		1	304	0.165	0.2175	-0.0525	30400211	30502279		1	302	1.10644	1.01215	0.0942842	30203084	30291702		1	305	1.07912	1.03906	0.0400678	30502346	30587747		1	303	1.11888	1.01957	0.0993102	30303571	30397400
1	303	0.2175	0.215	0.0025	30308425	30397457		1	306	0.269474	0.301053	-0.0315789	30608321	30704655		1	305	0.257143	0.265714	-0.00857143	30502345	30568464		1	303	1.07193	1.01678	0.0551472	30308425	30397457		1	306	1.03006	1.01488	0.015174	30608321	30704655		1	304	1.03236	0.978981	0.0533747	30400211	30502279
1	304	0.175714	0.198571	-0.0228571	30400201	30502279		1	307	0.2775	0.32	-0.0425	30709198	30777341		1	306	0.0555556	0.157778	-0.102222	30606217	30704655		1	304	1.12439	0.945896	0.178492	30400201	30502279		1	307	1.04369	1.01258	0.0311074	30709198	30777341		1	305	1.10336	1.01045	0.0929136	30502345	30594765
1	305	0.227143	0.168571	0.0585714	30507619	30597223		1	308	0.246154	0.263077	-0.0169231	30806771	30895849		1	307	0.410769	0.24	0.170769	30708289	30805148		1	305	1.08991	1.01372	0.0761835	30507619	30597223		1	308	1.02461	1.04775	-0.0231345	30806771	30895849		1	306	1.11026	1.00607	0.104191	30606217	30704655
1	306	0.203077	0.216923	-0.0138462	30601197	30704656		1	309	0.310769	0.241538	0.0692308	30917209	30992083		1	308	0.214	0.184	0.03	30825945	30895849		1	306	1.09117	0.993065	0.0981073	30601197	30704656		1	309	1.10735	1.08897	0.0183838	30917209	30992083		1	307	0.990504	0.984465	0.00603932	30708289	30805148
1	307	0.206	0.216	-0.01	30741804	30800652		1	310	0.291429	0.374286	-0.0828571	31012469	31098802		1	309	0.171429	0.217143	-0.0457143	30904921	30998386		1	307	1.00285	0.985219	0.0176324	30741804	30800652		1	310	1.01582	1.09967	-0.0838524	31012469	31098802		1	308	1.12108	1.01583	0.105248	30825945	30895849
1	308	0.227692	0.193846	0.0338462	30800690	30893197		1	311	0.250667	0.270667	-0.02	31100845	31204045		1	310	0.0983333	0.195	-0.0966667	31000263	31082469		1	308	1.0525	0.993009	0.0594924	30800690	30896728		1	311	1.0306	1.0167	0.0138957	31100845	31204045		1	309	1.07008	0.990459	0.079626	30904921	30998386
1	309	0.192	0.028	0.164	30917226	30998385		1	312	0.24	0.238667	0.00133333	31217031	31299419		1	311	0.00285714	0.277143	-0.274286	31114172	31204296		1	309	1.11347	0.999172	0.114299	30917226	30998385		1	312	1.0586	1.0147	0.0439062	31217031	31299419		1	310	1.06755	0.985552	0.0820026	31000263	31082469
1	310	0.3075	0.17	0.1375	31000153	31071389		1	313	0.216471	0.241176	-0.0247059	31306881	31399537		1	312	0.129333	0.336	-0.206667	31204300	31295475		1	310	1.07441	1.03364	0.0407761	31000153	31084643		1	313	1.04472	1.02306	0.0216612	31306881	31399537		1	311	1.07813	0.998429	0.0797056	31114172	31204296
1	311	0.153333	0.188	-0.0346667	31104836	31194160		1	314	0.342353	0.287059	0.0552941	31405031	31496195		1	313	0.155556	0.168889	-0.0133333	31313203	31399539		1	311	1.11901	0.995802	0.123203	31104836	31194160		1	314	1.01944	0.996598	0.0228439	31405031	31496195		1	312	1.07064	0.982524	0.088115	31204300	31295475
1	312	0.193333	0.181667	0.0116667	31210938	31299419		1	315	0.366154	0.284615	0.0815385	31523153	31602113		1	314	0.217143	0.188571	0.0285714	31405031	31502927		1	312	1.07213	0.988025	0.0841056	31210938	31299419		1	315	1.08167	1.02767	0.0539938	31523153	31602113		1	313	1.11376	1.03564	0.0781226	31313203	31399539
1	313	0.107273	0.147273	-0.04	31321251	31388875		1	316	0.388889	0.242222	0.146667	31603613	31699661		1	315	0.233846	0.323077	-0.0892308	31502922	31602113		1	313	1.15003	1.01471	0.13532	31313203	31388875		1	316	1.06879	1.03716	0.0316316	31603613	31699661		1	314	1.13074	1.0148	0.115944	31405031	31502927
1	314	0.225	0.2325	-0.0075	31402035	31487492		1	317	0.1875	0.2725	-0.085	31701948	31796730		1	316	0.258667	0.246667	0.012	31603613	31694891		1	314	1.09368	1.01769	0.0759947	31402035	31499563		1	317	1.0689	1.02583	0.0430702	31701948	31796730		1	315	1.04118	0.949889	0.0912943	31502922	31602113
1	315	0.202	0.16	0.042	31537524	31602112		1	318	0.2	0.34	-0.14	31802092	31894624		1	317	0.286667	0.293333	-0.00666667	31715687	31800310		1	315	0.957852	0.981457	-0.0236047	31537524	31602112		1	318	1.07944	1.0105	0.0689474	31802092	31894624		1	316	1.09226	0.969429	0.122832	31603613	31694891
1	316	0.273333	0.226667	0.0466667	31606341	31671457		1	319	0.252857	0.301429	-0.0485714	31910201	31981826		1	318	0.227273	0.314545	-0.0872727	31803551	31904368		1	316	0.957003	0.963106	-0.00610258	31606341	31671457		1	319	1.0518	1.0434	0.00839948	31910201	31981826		1	317	1.11372	1.01959	0.0941273	31715687	31800310
1	317	0.185714	0.191429	-0.00571429	31715737	31792428		1	320	0.309231	0.283077	0.0261538	32003805	32097908		1	319	0.275714	0.264286	0.0114286	31905555	31998084		1	317	1.10359	1.007	0.0965913	31715737	31792428		1	320	1.03597	1.03467	0.00130031	32003805	32097908		1	318	1.00901	0.922908	0.086105	31803551	31904368
1	318	0.275	0.191667	0.0833333	31802895	31892525		1	321	0.177778	0.242222	-0.0644444	32103130	32197391		1	320	0.305714	0.315714	-0.01	32003803	32099705		1	318	1.08901	1.00172	0.0872882	31802895	31892525		1	321	1.0034	1.02927	-0.025872	32103130	32197391		1	319	1.00615	0.940004	0.0661416	31905555	31998084
1	319	0.246667	0.286667	-0.04	31910212	31996842		1	322	0.251667	0.261667	-0.01	32230210	32299308		1	321	0.425	0.3825	0.0425	32102907	32189407		1	319	1.05606	0.917008	0.139051	31910212	31996842		1	322	1.07188	1.07974	-0.00785259	32230210	32299308		1	320	1.01714	0.953046	0.0640944	32003803	32099705
1	320	0.245714	0.224286	0.0214286	32003809	32100834		1	323	0.216923	0.296923	-0.08	32303329	32399731		1	322	0.345333	0.298667	0.0466667	32207772	32299308		1	320	1.06071	0.960253	0.100456	32003809	32100834		1	323	1.00545	1.01721	-0.0117607	32303329	32399731		1	321	0.952186	0.941231	0.0109557	32102907	32189407
1	321	0.252941	0.223529	0.0294118	32101667	32201015		1	324	0.267059	0.36	-0.0929412	32400933	32503041		1	323	0.386667	0.253333	0.133333	32303319	32393360		1	321	1.05429	0.98178	0.072513	32101667	32201015		1	324	1.06236	1.04347	0.0188864	32400933	32503041		1	322	1.03173	0.915883	0.115847	32207772	32299308
1	322	0.2825	0.25125	0.03125	32207772	32297993		1	325	0.228235	0.258824	-0.0305882	32503680	32604833		1	324	0.316842	0.307368	0.00947368	32400933	32488247		1	322	1.04699	0.958609	0.0883788	32207772	32297993		1	325	1.03863	1.04941	-0.0107813	32503680	32604833		1	323	1.06888	0.989542	0.0793399	32303319	32393360
1	323	0.26625	0.2875	-0.02125	32304859	32404848		1	326	0.32	0.291667	0.0283333	32622526	32697891		1	325	0.256667	0.31	-0.0533333	32508346	32599757		1	323	1.06844	0.980083	0.0883582	32304859	32404848		1	326	1.0739	1.018	0.0559076	32622526	32697891		1	324	1.04565	0.931327	0.114327	32400933	32488247
1	324	0.15	0.214	-0.064	32423837	32500613		1	327	0.265714	0.308571	-0.0428571	32748272	32781508		1	326	0.2375	0.28	-0.0425	32604860	32698673		1	324	1.06107	0.948385	0.112687	32423837	32500613		1	327	1.06258	1.04425	0.0183273	32748272	32781508		1	325	1.04679	0.968723	0.0780642	32508346	32599757
1	325	0.116364	0.149091	-0.0327273	32500649	32599761		1	328	0.438462	0.218462	0.22	32804437	32891796		1	327	0.2	0.32	-0.12	32701832	32804454		1	325	1.16662	0.995931	0.170688	32500649	32599761		1	328	1.2424	1.02144	0.22096	32804437	32891796		1	326	1.08756	0.988779	0.0987793	32604860	32698673
1	326	0.23	0.1575	0.0725	32602197	32669284		1	329	0.229412	0.258824	-0.0294118	32900550	32999522		1	328	0.263077	0.304615	-0.0415385	32813940	32900515		1	326	1.0618	0.986309	0.0754917	32602197	32669284		1	329	1.02333	1.027	-0.00367302	32900550	32999522		1	327	1.07316	0.970764	0.102396	32701832	32804454
1	327	0.124444	0.16	-0.0355556	32719623	32804786		1	330	0.22125	0.26375	-0.0425	33004599	33104250		1	329	0.304615	0.227692	0.0769231	32900550	32968606		1	327	1.09999	0.982029	0.117965	32719623	32804786		1	330	1.07882	1.06751	0.0113086	33004599	33104250		1	328	1.06395	0.982023	0.0819255	32813940	32900515
1	328	0.53	0.190769	0.339231	32804785	32869021		1	331	0.218	0.178	0.04	33109204	33199767		1	330	0.3475	0.33	0.0175	33003691	33104234		1	328	1.08973	1.11638	-0.0266531	32804785	32869021		1	331	1.01834	1.03403	-0.0156872	33109204	33199767		1	329	1.08255	1.03132	0.0512321	32900550	32968606
1	329	0.165714	0.16	0.00571429	32919627	32991265		1	332	0.288333	0.258333	0.03	33205701	33299247		1	331	0.312727	0.26	0.0527273	33114036	33203046		1	329	1.06539	1.02476	0.0406316	32919627	32991265		1	332	0.994185	0.981169	0.0130162	33205701	33299247		1	330	1.02945	1.00438	0.0250756	33003691	33104234
1	330	0.186667	0.2	-0.0133333	33001575	33104512		1	333	0.208333	0.24	-0.0316667	33302649	33386826		1	332	0.265455	0.263636	0.00181818	33205701	33298912		1	330	1.10218	0.988418	0.113763	33001575	33104512		1	333	1.04304	0.995833	0.0472117	33302649	33386826		1	331	1.02625	0.971447	0.0548079	33114036	33203046
1	331	0.176364	0.14	0.0363636	33105555	33193446		1	334	0.237143	0.217143	0.02	33431774	33495105		1	333	0.201818	0.229091	-0.0272727	33309996	33401820		1	331	1.09814	1.0097	0.0884405	33105555	33193446		1	334	1.01676	1.02269	-0.0059207	33431774	33495105		1	332	1.0679	0.973627	0.0942748	33205701	33298912
1	332	0.18	0.19	-0.01	33205701	33257540		1	335	0.213333	0.273333	-0.06	33506892	33570091		1	334	0.249231	0.235385	0.0138462	33403778	33504467		1	332	1.05303	1.00832	0.0447034	33205701	33288023		1	335	1.03322	0.982002	0.0512157	33506892	33570091		1	333	1.06873	1.01957	0.0491677	33309996	33401820
1	333	0.1525	0.1725	-0.02	33343511	33399842		1	336	0.163636	0.241818	-0.0781818	33601070	33696811		1	335	0.257778	0.0822222	0.175556	33506892	33584134		1	333	1.11505	1.04938	0.0656656	33303413	33399842		1	336	1.09208	1.07773	0.0143514	33601070	33696811		1	334	1.07579	0.970957	0.104832	33403778	33504467
1	334	0.148333	0.211667	-0.0633333	33403779	33503656		1	337	0.275385	0.318462	-0.0430769	33702147	33799127		1	336	0.26	0.143333	0.116667	33609621	33679670		1	334	1.09043	0.983569	0.106856	33403779	33503656		1	337	1.11007	1.08828	0.0217889	33702147	33799127		1	335	1.06681	1.02056	0.046252	33506892	33584134
1	335	0.197143	0.162857	0.0342857	33507921	33584123		1	338	0.274737	0.271579	0.00315789	33803325	33902642		1	337	0.34	0.33	0.01	33702147	33799127		1	335	1.13305	1.00927	0.123785	33507921	33584123		1	338	1.0289	1.03246	-0.00356213	33803325	33902642		1	336	1.13261	0.997156	0.135451	33609621	33679670
1	336	0.203333	0.155	0.0483333	33601070	33699604		1	339	0.230667	0.297333	-0.0666667	33912108	33996530		1	338	0.201429	0.302857	-0.101429	33803325	33890983		1	336	1.13764	1.01058	0.127054	33601070	33699604		1	339	1.00526	1.03463	-0.0293654	33912108	33996530		1	337	1.04495	0.909178	0.135777	33702147	33799127
1	337	0.104615	0.226154	-0.121538	33700019	33799141		1	340	0.309231	0.298462	0.0107692	34009121	34103400		1	339	0.274	0.176	0.098	33912108	34001614		1	337	1.08016	0.96633	0.113832	33700019	33799141		1	340	1.06234	1.04098	0.0213593	34009121	34103400		1	338	1.10222	0.991118	0.111101	33803325	33890983
1	338	0.243333	0.273333	-0.03	33803366	33900207		1	341	0.307273	0.316364	-0.00909091	34110589	34196959		1	340	0.333333	0.33	0.00333333	34001733	34103400		1	338	1.02675	0.960575	0.0661714	33803366	33900207		1	341	1.06052	1.04401	0.016513	34110589	34196959		1	339	1.11425	1.04296	0.0712955	33906598	34001614
1	339	0.207	0.222	-0.015	33903823	34001733		1	342	0.268	0.278	-0.01	34210421	34295282		1	341	0.348333	0.25	0.0983333	34109816	34193572		1	339	1.15095	0.971308	0.179643	33903823	34001733		1	342	1.06154	1.05312	0.00841825	34210421	34295282		1	340	1.04114	0.963343	0.0777934	34001733	34103400
1	340	0.2575	0.2125	0.045	34001733	34103062		1	343	0.157647	0.237647	-0.08	34301571	34406724		1	342	0.33	0.274286	0.0557143	34208223	34304721		1	340	1.05782	0.961921	0.0958978	34001733	34103062		1	343	1.03169	1.03424	-0.00254411	34301571	34406724		1	341	1.06783	0.997011	0.070822	34109816	34193572
1	341	0.258571	0.275714	-0.0171429	34109668	34196949		1	344	0.224211	0.270526	-0.0463158	34409690	34504750		1	343	0.2875	0.285	0.0025	34313391	34398373		1	341	1.06774	0.971066	0.0966708	34109668	34196949		1	344	1.07524	1.10376	-0.0285198	34409690	34504750		1	342	1.00889	0.955944	0.0529502	34208223	34304721
1	342	0.2175	0.255	-0.0375	34225075	34301577		1	345	0.234545	0.241818	-0.00727273	34509601	34594454		1	344	0.312632	0.235789	0.0768421	34402681	34504749		1	342	1.0084	0.93274	0.0756606	34225075	34301577		1	345	1.08937	1.101	-0.0116225	34509601	34594454		1	343	1.10268	1.0282	0.074475	34313391	34398373
1	343	0.12	0.102222	0.0177778	34333120	34406983		1	346	0.263333	0.233333	0.03	34604442	34702409		1	345	0.334118	0.308235	0.0258824	34509601	34594454		1	343	1.09002	0.980159	0.109863	34333120	34406983		1	346	1.05912	1.01568	0.0434412	34604442	34702409		1	344	1.03389	0.988593	0.0453014	34402681	34504749
1	344	0.322353	0.243529	0.0788235	34416943	34500595		1	347	0.295	0.205	0.09	34737997	34799679		1	346	0.367692	0.224615	0.143077	34611539	34702042		1	344	1.00516	0.950272	0.0548913	34416943	34500595		1	347	1.14095	1.14106	-0.000110782	34737997	34799679		1	345	1.03566	0.950957	0.0846998	34509601	34594454
1	345	0.28375	0.25625	0.0275	34500559	34585942		1	348	0.18	0.288333	-0.108333	34807746	34900715		1	347	0.302667	0.278667	0.024	34706712	34803101		1	345	1.01727	0.941961	0.0753092	34500559	34585942		1	348	1.07565	1.0904	-0.014752	34807746	34900715		1	346	1.0027	0.955422	0.04728	34611539	34702042
1	346	0.221429	0.214286	0.00714286	34604442	34696507		1	349	0.248333	0.251667	-0.00333333	34901862	34998344		1	348	0.362222	0.295556	0.0666667	34813743	34895349		1	346	1.06521	0.976449	0.0887645	34604442	34696507		1	349	1.09677	1.01158	0.0851917	34901862	34998344		1	347	1.00779	0.977114	0.0306719	34706712	34803101
1	347	0.206667	0.224444	-0.0177778	34705804	34803093		1	350	0.218	0.277	-0.059	35001983	35100304		1	349	0.310588	0.347059	-0.0364706	34901841	34999538		1	347	1.09743	0.98841	0.109024	34705804	34803093		1	350	1.11753	1.09777	0.0197624	35001983	35100304		1	348	0.875096	0.900842	-0.0257454	34813743	34895349
1	348	0.270909	0.201818	0.0690909	34804266	34880844		1	351	0.156667	0.248889	-0.0922222	35101604	35198077		1	350	0.25	0.338889	-0.0888889	35001983	35100304		1	348	1.08828	0.990018	0.0982616	34804266	34880844		1	351	1.10571	1.12992	-0.0242103	35101604	35198077		1	349	0.933363	0.908647	0.0247166	34901841	34999538
1	349	0.270476	0.277143	-0.00666667	34900764	35001217		1	352	0.231429	0.268571	-0.0371429	35200718	35303377		1	351	0.261111	0.226667	0.0344444	35104035	35198077		1	349	1.0627	0.93887	0.123831	34900764	35001217		1	352	1.11887	1.07989	0.0389762	35200718	35303377		1	350	0.95664	0.892747	0.0638931	35001983	35100304
1	350	0.2	0.265882	-0.0658824	35005049	35099830		1	353	0.176	0.262	-0.086	35303380	35393599		1	352	0.184	0.249333	-0.0653333	35204509	35297266		1	350	1.08729	0.918587	0.168699	35005049	35099830		1	353	1.05862	1.04428	0.0143366	35303380	35393599		1	351	1.05391	0.937728	0.116185	35104035	35198077
1	351	0.181818	0.285455	-0.103636	35107203	35181987		1	354	0.158182	0.189091	-0.0309091	35410982	35481317		1	353	0.29	0.2625	0.0275	35316294	35407537		1	351	1.14302	0.939312	0.203711	35107203	35181987		1	354	1.03848	1.09609	-0.0576112	35410982	35481317		1	352	1.08316	0.961806	0.121354	35204509	35297266
1	352	0.222222	0.224444	-0.00222222	35204215	35269931		1	355	0.224444	0.284444	-0.06	35502909	35592919		1	354	0.202222	0.142222	0.06	35407734	35501473		1	352	1.05619	0.942532	0.113662	35204215	35269931		1	355	1.05226	1.07715	-0.0248932	35502909	35592919		1	353	1.07219	0.947974	0.124212	35316294	35407537
1	353	0.14	0.225	-0.085	35319026	35407389		1	356	0.286	0.242	0.044	35614111	35697434		1	355	0.266667	0.268	-0.00133333	35504987	35600496		1	353	1.05282	0.991953	0.0608721	35319026	35407389		1	356	1.04876	1.06932	-0.0205634	35614111	35697434		1	354	1.11214	1.03942	0.0727231	35407734	35501473
1	354	0.164	0.132	0.032	35407748	35505289		1	357	0.218667	0.181333	0.0373333	35717749	35794618		1	356	0.36	0.247273	0.112727	35600540	35698322		1	354	1.16053	1.02978	0.130756	35407748	35505289		1	357	1.14722	1.09057	0.0566489	35717749	35794618		1	355	1.07229	0.960884	0.111404	35504987	35600496
1	355	0.226667	0.213333	0.0133333	35510058	35594440		1	358	0.275	0.1825	0.0925	35800500	35893461		1	357	0.46	0.38	0.08	35717995	35794705		1	355	1.08052	0.980516	0.100004	35510058	35594440		1	358	1.10554	1.10531	0.000228298	35800500	35893461		1	356	1.02363	0.951521	0.0721136	35600540	35698322
1	356	0.28625	0.23625	0.05	35616177	35702106		1	359	0.305714	0.225714	0.08	35903301	36004105		1	358	0.206667	0.316667	-0.11	35808926	35901157		1	356	1.07822	0.957061	0.121159	35616177	35702106		1	359	1.07469	1.09235	-0.0176568	35903301	36004105		1	357	0.793451	0.857669	-0.0642183	35717995	35794705
1	357	0.231667	0.206667	0.025	35703778	35803755		1	360	0.305455	0.301818	0.00363636	36018182	36093233		1	359	0.264615	0.372308	-0.107692	35906364	35994613		1	357	1.03229	0.916261	0.11603	35703778	35803755		1	360	1.02145	1.15544	-0.133997	36018182	36093233		1	358	0.908284	0.873818	0.0344665	35808926	35901157
1	358	0.342857	0.285714	0.0571429	35812223	35872350		1	361	0.26	0.2825	-0.0225	36106690	36194913		1	360	0.42	0.304762	0.115238	36002099	36102577		1	358	1.04607	0.895963	0.150104	35812223	35872350		1	361	1.12462	1.09913	0.0254948	36106690	36194913		1	359	0.905371	0.867037	0.0383336	35906364	35994613
1	359	0.19375	0.27625	-0.0825	35900135	35996098		1	362	0.296	0.201333	0.0946667	36208920	36299223		1	361	0.417778	0.296667	0.121111	36106690	36203080		1	359	1.0322	0.925252	0.106953	35900135	35996098		1	362	1.072	1.09394	-0.0219437	36208920	36299223		1	360	0.897508	0.910561	-0.0130534	36002099	36102577
1	360	0.09625	0.2575	-0.16125	36001825	36104396		1	363	0.262857	0.317143	-0.0542857	36315379	36387047		1	362	0.358824	0.231765	0.127059	36204607	36302724		1	360	1.0767	0.939795	0.136909	36001825	36104396		1	363	1.0555	1.11931	-0.0638164	36315379	36387047		1	361	0.894948	0.890852	0.00409615	36106690	36203080
1	361	0.275385	0.298462	-0.0230769	36110921	36200604		1	364	0.227692	0.170769	0.0569231	36401658	36488441		1	363	0.0969231	0.295385	-0.198462	36307472	36376671		1	361	1.00375	0.943785	0.059963	36110921	36200604		1	364	1.04292	1.07913	-0.0362021	36401658	36488441		1	362	0.997448	0.942441	0.0550069	36204607	36302724
1	362	0.224211	0.234737	-0.0105263	36204607	36302327		1	365	0.268421	0.309474	-0.0410526	36504505	36595261		1	364	0.16	0.2	-0.04	36407553	36498597		1	362	1.10779	0.945561	0.162229	36204607	36302327		1	365	1.11161	1.1386	-0.0269868	36504505	36595261		1	363	1.0414	0.943997	0.0974066	36307472	36389275
1	363	0.282222	0.268889	0.0133333	36315379	36401544		1	366	0.3325	0.3075	0.025	36601607	36703505		1	365	0.2975	0.2325	0.065	36503342	36597984		1	363	1.08382	0.937581	0.146241	36315379	36401544		1	366	1.00883	1.04932	-0.0404903	36601607	36703505		1	364	1.06987	0.9545	0.115368	36403933	36498597
1	364	0.264615	0.287692	-0.0230769	36414107	36483968		1	367	0.157143	0.24	-0.0828571	36713527	36807065		1	366	0.14625	0.2475	-0.10125	36601675	36703507		1	364	1.05404	0.958942	0.0950958	36414107	36483968		1	367	1.10462	1.11703	-0.012409	36713527	36807065		1	365	0.995845	0.970843	0.0250011	36503342	36597984
1	365	0.271111	0.263333	0.00777778	36501773	36598367		1	368	0.21	0.214	-0.004	36807258	36883337		1	367	0.305	0.29375	0.01125	36704526	36797656		1	365	1.0354	0.95515	0.0802472	36501773	36598367		1	368	1.0913	1.12471	-0.0334131	36807258	36883337		1	366	0.992068	0.917133	0.0749346	36601675	36703507
1	366	0.248	0.246667	0.00133333	36615678	36704953		1	369	0.15	0.244	-0.094	36901491	37000832		1	368	0.42	0.238	0.182	36825702	36899274		1	366	1.08493	0.965218	0.119709	36615678	36704953		1	369	1.07311	1.11541	-0.0422993	36901491	37000832		1	367	1.00876	0.942902	0.0658612	36704526	36797656
1	367	0.246667	0.281667	-0.035	36704981	36799133		1	370	0.378	0.216	0.162	37010478	37082695		1	369	0.28	0.3275	-0.0475	36901491	37000832		1	367	1.04416	0.907562	0.136599	36704981	36799133		1	370	1.03476	1.07392	-0.0391593	37010478	37082695		1	368	0.968646	0.980315	-0.0116695	36812079	36899274
1	368	0.182857	0.224286	-0.0414286	36820061	36892223		1	371	0.221176	0.277647	-0.0564706	37108340	37192043		1	370	0.277778	0.262222	0.0155556	37005445	37098195		1	368	1.10559	0.992221	0.113366	36820061	36892223		1	371	1.02171	1.03477	-0.0130572	37108340	37192043		1	369	1.04312	0.955582	0.08754	36901491	37000832
1	369	0.165714	0.2	-0.0342857	36906886	37000746		1	372	0.265	0.268	-0.003	37203100	37301939		1	371	0.296364	0.247273	0.0490909	37104832	37182846		1	369	1.0724	0.958485	0.11392	36906886	37000746		1	372	0.99795	0.993233	0.0047171	37203100	37301939		1	370	1.14314	1.02472	0.118425	37005445	37098195
1	370	0.212	0.23	-0.018	37003751	37102057		1	373	0.348571	0.272857	0.0757143	37306874	37396595		1	372	0.28625	0.26625	0.02	37201426	37300531		1	370	1.04397	0.949375	0.094595	37003751	37102057		1	373	1.0662	1.04518	0.0210201	37306874	37396595		1	371	1.08989	0.98486	0.105031	37104832	37182846
1	371	0.175	0.203333	-0.0283333	37104436	37203023		1	374	0.361176	0.270588	0.0905882	37409936	37500511		1	373	0.253636	0.243636	0.01	37301943	37405645		1	371	1.05565	0.96129	0.0943645	37104436	37203023		1	374	1.07461	1.05394	0.0206703	37409936	37500511		1	372	1.08006	0.990912	0.0891453	37201426	37300531
1	372	0.207273	0.170909	0.0363636	37212817	37301940		1	375	0.481176	0.245882	0.235294	37503701	37599474		1	374	0.316923	0.303077	0.0138462	37412307	37499970		1	372	1.11909	0.997011	0.122083	37212817	37301940		1	375	1.08667	1.07388	0.0127908	37503701	37599474		1	373	1.05278	0.98507	0.067714	37301943	37405645
1	373	0.3	0.248889	0.0511111	37301932	37369494		1	376	0.215385	0.346154	-0.130769	37603323	37701980		1	375	0.183077	0.247692	-0.0646154	37503730	37599474		1	373	1.07563	1.01149	0.0641358	37301932	37396602		1	376	1.02614	1.0386	-0.0124562	37603323	37701980		1	374	1.00327	0.901512	0.101754	37412307	37499970
1	374	0.285714	0.251429	0.0342857	37412326	37500511		1	377	0.1975	0.2875	-0.09	37728174	37797020		1	376	0.0483333	0.238333	-0.19	37603658	37701860		1	374	1.04667	0.988266	0.0584006	37401590	37500511		1	377	1.06724	1.05245	0.0147965	37728174	37797020		1	375	1.06183	0.959324	0.10251	37503730	37599474
1	375	0.256923	0.249231	0.00769231	37503730	37596766		1	378	0.195	0.256667	-0.0616667	37802734	37901795		1	377	0.167143	0.214286	-0.0471429	37702101	37797020		1	375	1.12243	0.993826	0.128602	37503730	37596766		1	378	1.03478	1.02325	0.0115339	37802734	37901795		1	376	1.03785	0.964419	0.0734344	37603658	37701860
1	376	0.277333	0.193333	0.084	37601269	37701981		1	379	0.207778	0.293333	-0.0855556	37901827	37991447		1	378	0.363333	0.29	0.0733333	37802734	37893518		1	376	1.05962	0.972083	0.0875339	37601269	37701981		1	379	1.06885	1.05732	0.0115295	37901827	37991447		1	377	1.04126	0.979512	0.0617471	37702101	37797020
1	377	0.235714	0.238571	-0.00285714	37713333	37803553		1	380	0.326667	0.255	0.0716667	38022056	38103732		1	379	0.187619	0.253333	-0.0657143	37901827	38003998		1	377	1.0432	0.982249	0.0609531	37706212	37803553		1	380	0.951295	1.02008	-0.0687839	38022056	38103732		1	378	1.04312	0.926303	0.116818	37802734	37893518
1	378	0.204	0.225333	-0.0213333	37803623	37901795		1	381	0.188889	0.266667	-0.0777778	38114619	38159840		1	380	0.00307692	0.275385	-0.272308	38005294	38103732		1	378	1.09681	0.983107	0.113707	37803623	37901795		1	381	1.02152	1.02272	-0.00119418	38114619	38159840		1	379	1.04804	0.997519	0.0505172	37901827	38003998
1	379	0.225	0.24	-0.015	37909832	38003998		1	382	0.2	0.27	-0.07	38210444	38284743		1	381	0.00181818	0.298182	-0.296364	38109078	38171963		1	379	1.12307	0.997102	0.125972	37909832	38003998		1	382	1.03074	1.05382	-0.0230853	38210444	38284743		1	380	1.10772	0.990748	0.116968	38005294	38103732
1	380	0.304	0.288	0.016	38005293	38085691		1	383	0.1375	0.235	-0.0975	38327879	38408392		1	382	0.143333	0.206667	-0.0633333	38210444	38299210		1	380	1.06341	0.975138	0.0882725	38005293	38103732		1	383	1.12524	1.06682	0.0584219	38327879	38408392		1	381	1.02717	0.971028	0.0561433	38109078	38171963
1	381	0.22	0.206154	0.0138462	38109064	38189337		1	384	0.24	0.304444	-0.0644444	38408758	38469925		1	383	0.144444	0.197778	-0.0533333	38331210	38408391		1	381	1.05217	1.00761	0.044559	38109064	38189337		1	384	1.09916	1.0316	0.0675552	38408758	38469925		1	382	1.05091	0.995004	0.0559058	38210444	38299210
1	382	0.144	0.192	-0.048	38205868	38262623		1	385	0.234118	0.274118	-0.04	38504291	38601115		1	384	0.196667	0.213333	-0.0166667	38408758	38500032		1	382	1.06544	1.0076	0.0578419	38205868	38262623		1	385	0.945147	0.922963	0.0221842	38504291	38601115		1	383	1.10934	0.99941	0.109935	38331210	38408391
1	384	0.22	0.08	0.14	38434019	38435920		1	386	0.286667	0.237778	0.0488889	38604738	38700518		1	385	0.190588	0.243529	-0.0529412	38500867	38594826		1	383	1.107	1.04347	0.0635278	38326604	38397027		1	386	1.01197	1.02205	-0.0100791	38604738	38700518		1	384	1.09183	0.950356	0.141478	38408758	38500032
1	385	0.17	0.205	-0.035	38563365	38594867		1	387	0.205455	0.256364	-0.0509091	38700513	38800934		1	386	0.0733333	0.0866667	-0.0133333	38601615	38648330		1	384	1.0797	1.04874	0.0309531	38404272	38469925		1	387	1.0527	1.00401	0.0486914	38700513	38800934		1	385	1.13318	1.03936	0.0938127	38500867	38594826
1	386	0.216667	0.136667	0.08	38601615	38674787		1	388	0.238	0.186	0.052	38803378	38902859		1	387	0.2	0.150909	0.0490909	38709574	38786634		1	385	1.01522	0.992331	0.0228931	38503638	38594867		1	388	1.05603	1.00943	0.0466004	38803378	38902859		1	386	1.23354	1.01959	0.213949	38601615	38648330
1	387	0.207273	0.161818	0.0454545	38712557	38801249		1	389	0.214286	0.214286	-7.9321e-18	38931277	39001936		1	388	0.306667	0.278333	0.0283333	38820526	38892537		1	386	1.07668	1.01806	0.0586189	38601615	38674787		1	389	1.07297	1.05325	0.01972	38931277	39001936		1	387	1.16435	1.02904	0.135315	38709574	38786634
1	388	0.209474	0.213684	-0.00421053	38804772	38896595		1	390	0.274545	0.289091	-0.0145455	39005863	39101825		1	389	0.257778	0.224444	0.0333333	38929577	39002228		1	387	1.07014	0.971807	0.0983294	38712557	38801249		1	390	1.08106	1.10145	-0.0203928	39005863	39101825		1	388	1.0716	0.980403	0.091198	38820526	38892537
1	389	0.176923	0.210769	-0.0338462	38902607	39002226		1	391	0.244444	0.253333	-0.00888889	39102160	39200999		1	390	0.284	0.249333	0.0346667	39005848	39101825		1	388	1.10409	0.987408	0.116679	38804772	38896595		1	391	1.06738	1.06788	-0.00049371	39102160	39200999		1	389	1.06017	0.962729	0.0974452	38929577	39002228
1	390	0.215	0.238333	-0.0233333	39005842	39101825		1	392	0.26	0.222	0.038	39202554	39298130		1	391	0.262	0.264	-0.002	39114160	39198702		1	389	1.12169	1.01173	0.109958	38902607	39002226		1	392	1.02495	0.990034	0.034918	39202554	39298130		1	390	1.05806	0.964204	0.0938523	39005848	39101825
1	391	0.188	0.204	-0.016	39106514	39159371		1	393	0.3675	0.3025	0.065	39305091	39397311		1	392	0.192308	0.267692	-0.0753846	39212121	39305093		1	390	1.05889	0.984991	0.0738984	39005842	39101825		1	393	1.08419	1.04982	0.0343658	39305091	39397311		1	391	1.07481	0.963064	0.111751	39102158	39198702
1	392	0.213333	0.293333	-0.08	39227389	39298159		1	394	0.186667	0.296667	-0.11	39401973	39503863		1	393	0.106667	0.311111	-0.204444	39312833	39395916		1	391	1.04082	1.017	0.0238127	39106514	39159371		1	394	1.05544	1.04266	0.0127849	39401973	39503863		1	392	1.12357	0.996848	0.126725	39212121	39305093
1	393	0.251765	0.214118	0.0376471	39300564	39400427		1	395	0.254	0.284	-0.03	39523873	39601174		1	394	0.184	0.116	0.068	39411077	39487609		1	392	1.0508	1.0245	0.0263069	39227389	39298159		1	395	1.04501	1.00293	0.0420783	39523873	39601174		1	393	0.994409	0.955556	0.038853	39312833	39395916
1	394	0.3	0.2	0.1	39401973	39487609		1	396	0.188889	0.173333	0.0155556	39615899	39705862		1	395	0.290769	0.283077	0.00769231	39502248	39601174		1	393	1.06089	1.02762	0.0332651	39300564	39400427		1	396	1.06304	1.06538	-0.0023413	39615899	39705862		1	394	1.18794	1.05054	0.137398	39411077	39487609
1	395	0.225714	0.221429	0.00428571	39507862	39604254		1	397	0.228333	0.258333	-0.03	39708343	39801700		1	396	0.242	0.236	0.006	39604288	39690452		1	394	1.0407	0.982673	0.0580221	39401973	39487609		1	397	1.0131	1.00375	0.00935605	39708343	39801700		1	395	1.0963	1.00905	0.0872491	39502248	39601174
1	396	0.187692	0.133846	0.0538462	39609238	39704537		1	398	0.468	0.31	0.158	39809218	39894009		1	397	0.292727	0.269091	0.0236364	39708344	39798971		1	395	1.06576	0.995781	0.0699813	39502248	39604254		1	398	1.02154	1.01613	0.00540585	39809218	39894009		1	396	1.09278	1.01797	0.0748156	39604288	39690452
1	397	0.2	0.175	0.025	39706685	39795699		1	399	0.3	0.2725	0.0275	39909486	40000437		1	398	0.313333	0.26	0.0533333	39806601	39894009		1	396	1.1146	1.01521	0.0993901	39609238	39704537		1	399	1.03674	1.03633	0.000418206	39909486	40000437		1	397	1.06074	1.01856	0.0421776	39708344	39798971
1	398	0.208	0.228	-0.02	39800824	39894009		1	400	0.224286	0.287143	-0.0628571	40014545	40096883		1	399	0.303077	0.323077	-0.02	39909486	40000467		1	397	1.10938	0.996359	0.113019	39706685	39795699		1	400	1.07305	1.06168	0.0113716	40014545	40096883		1	398	1.1124	0.99859	0.113809	39806601	39894009
1	399	0.167059	0.192941	-0.0258824	39912004	40001365		1	401	0.192222	0.282222	-0.09	40105327	40193299		1	400	0.306667	0.266667	0.04	40006879	40093408		1	398	1.07344	1.01265	0.0607973	39800824	39894009		1	401	1.01601	0.989945	0.0260676	40105327	40193299		1	399	1.01757	0.961026	0.0565471	39909486	40000467
1	400	0.242222	0.222222	0.02	40005333	40105291		1	402	0.430588	0.196471	0.234118	40200008	40303106		1	401	0.28	0.246154	0.0338462	40118903	40205146		1	399	1.0967	0.992442	0.104262	39912004	40001365		1	402	1.0989	1.01353	0.0853728	40200008	40303106		1	400	1.03106	0.966909	0.0641492	40006879	40093408
1	401	0.114667	0.205333	-0.0906667	40105327	40206161		1	403	0.242857	0.272857	-0.03	40308323	40399556		1	402	0.604545	0.268182	0.336364	40207786	40305440		1	400	1.04784	0.994461	0.0533771	40005333	40105291		1	403	1.04416	1.04511	-0.000950484	40308323	40399556		1	401	0.996906	0.953507	0.0433994	40118903	40205146
1	402	0.314286	0.191429	0.122857	40206196	40304310		1	404	0.185714	0.302857	-0.117143	40411194	40497052		1	403	0.249333	0.326667	-0.0773333	40308323	40408552		1	401	1.07369	1.02351	0.0501811	40105327	40206161		1	404	1.09454	1.08482	0.00972355	40411194	40497052		1	402	1.00092	0.96766	0.0332557	40207786	40305440
1	403	0.2425	0.22625	0.01625	40307550	40390078		1	405	0.224444	0.271111	-0.0466667	40501373	40599346		1	404	0.194286	0.311429	-0.117143	40408557	40497052		1	402	1.08956	1.07151	0.0180535	40206196	40304310		1	405	1.03548	1.03505	0.000434478	40501373	40599346		1	403	1.05897	0.992791	0.0661817	40308323	40408552
1	404	0.213333	0.226667	-0.0133333	40410406	40501331		1	406	0.211429	0.27	-0.0585714	40615065	40698102		1	405	0.304444	0.286667	0.0177778	40503796	40599346		1	403	1.07382	1.00707	0.0667585	40307550	40390078		1	406	1.02228	1.04682	-0.024549	40615065	40698102		1	404	1.08075	0.972214	0.108539	40408557	40497052
1	405	0.22	0.188	0.032	40502889	40599348		1	407	0.225714	0.265714	-0.04	40701914	40781801		1	406	0.253333	0.253333	-3.70074e-18	40607689	40698110		1	404	1.13025	1.01245	0.117801	40410406	40501331		1	407	1.0059	1.01997	-0.0140704	40701914	40781801		1	405	1.08872	0.997267	0.0914574	40503796	40599346
1	406	0.182	0.198	-0.016	40601323	40691310		1	408	0.194	0.2	-0.006	40815101	40899284		1	407	0.338	0.292	0.046	40701916	40793946		1	405	1.06144	1.00106	0.0603743	40502889	40599348		1	408	1.00263	1.01925	-0.0166113	40815101	40899284		1	406	1.04743	1.01216	0.0352721	40607689	40698110
1	407	0.195556	0.166667	0.0288889	40729253	40790895		1	409	0.165	0.23875	-0.07375	40905429	40994914		1	408	0.342222	0.344444	-0.00222222	40816265	40898126		1	406	1.06144	1.02948	0.0319564	40601323	40691310		1	409	1.0754	1.07621	-0.000804815	40905429	40994914		1	407	0.94756	0.952769	-0.0052097	40701916	40793946
1	408	0.24	0.217143	0.0228571	40823571	40900660		1	410	0.296	0.241333	0.0546667	41001228	41104206		1	409	0.304444	0.3	0.00444444	40901454	40994960		1	407	1.02048	0.972237	0.0482426	40729253	40790895		1	410	0.950817	1.0115	-0.0606796	41001228	41104206		1	408	0.954604	0.952482	0.00212194	40816265	40898126
1	409	0.26375	0.26125	0.0025	40905570	41003873		1	411	0.273333	0.261667	0.0116667	41108276	41195356		1	410	0.336	0.316	0.02	41016901	41093128		1	408	1.06166	0.992292	0.0693697	40823571	40900660		1	411	1.06114	1.04841	0.01273	41108276	41195356		1	409	0.993951	0.924152	0.0697993	40901454	40994960
1	410	0.252857	0.21	0.0428571	41004003	41101216		1	412	0.192	0.293	-0.101	41200776	41300635		1	411	0.369091	0.290909	0.0781818	41114641	41198564		1	409	1.0247	0.950625	0.0740744	40905570	41003873		1	412	1.06099	1.04467	0.0163158	41200776	41300635		1	410	0.950033	0.899008	0.0510257	41016901	41093128
1	411	0.174545	0.198182	-0.0236364	41101190	41195356		1	413	0.218	0.258	-0.04	41303097	41401954		1	412	0.425333	0.332	0.0933333	41201694	41297093		1	410	1.06276	0.974513	0.0882423	41004003	41101216		1	413	1.08402	1.07692	0.00710505	41303097	41401954		1	411	0.949875	0.936489	0.0133861	41114641	41198564
1	412	0.234286	0.208571	0.0257143	41229406	41297599		1	414	0.212	0.186	0.026	41408562	41502785		1	413	0.413333	0.326667	0.0866667	41303097	41401954		1	411	1.12141	0.983599	0.137811	41101190	41195356		1	414	1.11962	1.06962	0.0500016	41408562	41502785		1	412	0.89338	0.913547	-0.0201668	41201694	41297093
1	413	0.173333	0.206667	-0.0333333	41328742	41401953		1	415	0.2275	0.0825	0.145	41507752	41597701		1	414	0.428571	0.405714	0.0228571	41402316	41477482		1	412	1.07864	0.959334	0.119309	41229406	41297599		1	415	1.09965	1.06638	0.033273	41507752	41597701		1	413	0.924063	0.910678	0.0133854	41303097	41401954
1	414	0.177778	0.268889	-0.0911111	41402316	41476965		1	416	0.203333	0.281111	-0.0777778	41600509	41699020		1	415	0.3275	0.22125	0.10625	41500488	41603221		1	413	1.06394	0.998422	0.0655215	41328742	41401953		1	416	1.0623	1.04094	0.0213643	41600509	41699020		1	414	0.966355	0.905028	0.0613272	41402316	41477482
1	415	0.0452632	0.286316	-0.241053	41500308	41602298		1	417	0.301	0.261	0.04	41704460	41802056		1	416	0.375	0.3075	0.0675	41620621	41695964		1	414	1.13234	0.98797	0.144369	41402316	41476965		1	417	1.07929	1.11241	-0.033128	41704460	41802056		1	415	1.04988	0.97195	0.0779289	41500488	41603221
1	416	0.0781818	0.145455	-0.0672727	41627692	41695964		1	418	0.230769	0.266154	-0.0353846	41809403	41897548		1	417	0.374118	0.304706	0.0694118	41704460	41802056		1	415	1.09617	0.964322	0.131849	41500308	41602298		1	418	1.08582	1.09482	-0.00899467	41809403	41897548		1	416	0.949266	0.929819	0.0194469	41620621	41695964
1	417	0.198333	0.283333	-0.085	41700487	41784523		1	419	0.226154	0.207692	0.0184615	41902440	41996687		1	418	0.152308	0.26	-0.107692	41802869	41885527		1	416	1.09155	0.995828	0.0957234	41607721	41695964		1	419	1.11617	1.10189	0.0142797	41902440	41996687		1	417	0.940199	0.939675	0.000524547	41704460	41802056
1	418	0.25	0.214286	0.0357143	41802604	41900257		1	420	0.213636	0.21	0.00363636	42002586	42103379		1	419	0.448571	0.411429	0.0371429	41922184	41998459		1	417	1.07648	0.962304	0.114173	41700487	41784523		1	420	1.09834	1.09859	-0.000246772	42002586	42103379		1	418	0.987972	0.949393	0.0385794	41802869	41885527
1	419	0.258571	0.22	0.0385714	41910274	41996379		1	421	0.243333	0.266667	-0.0233333	42109155	42188208		1	420	0.313846	0.230769	0.0830769	42007286	42090949		1	418	1.04217	0.945047	0.0971214	41802604	41900257		1	421	1.13268	1.14847	-0.0157919	42109155	42188208		1	419	0.857914	0.860896	-0.00298288	41922184	41998459
1	420	0.308333	0.26	0.0483333	42001389	42092905		1	422	0.152857	0.227143	-0.0742857	42204833	42299623		1	421	0.2775	0.22625	0.05125	42100045	42188203		1	419	0.988972	0.973833	0.01514	41910274	41996379		1	422	1.04841	1.08503	-0.0366214	42204833	42299623		1	420	1.07164	0.975927	0.0957124	42007286	42090949
1	421	0.3075	0.25125	0.05625	42100034	42201596		1	423	0.282	0.17	0.112	42301620	42382853		1	422	0.28	0.229231	0.0507692	42204833	42299623		1	420	1.08446	0.951719	0.132743	42001389	42092905		1	423	1.03233	1.10835	-0.076025	42301620	42404952		1	421	1.03323	0.993268	0.0399639	42100045	42188203
1	422	0.231429	0.221429	0.01	42201621	42299623		1	424	0.382857	0.185714	0.197143	42455652	42499831		1	423	0.451429	0.368571	0.0828571	42302372	42404100		1	421	1.07595	0.972285	0.103661	42100034	42201596		1	424	1.15169	1.1661	-0.0144111	42427060	42499831		1	422	1.02335	0.924707	0.0986451	42204833	42299623
1	423	0.261818	0.281818	-0.02	42304510	42378932		1	425	0.196923	0.306154	-0.109231	42512306	42597069		1	424	0.325556	0.326667	-0.00111111	42405567	42502327		1	422	1.08895	0.959192	0.129761	42201621	42299623		1	425	1.06234	1.13581	-0.0734649	42512306	42597069		1	423	0.879347	0.925381	-0.0460347	42302372	42404100
1	424	0.172941	0.26	-0.0870588	42415125	42498253		1	426	0.350769	0.264615	0.0861538	42607130	42701634		1	425	0.309333	0.346667	-0.0373333	42507594	42597180		1	423	1.04389	0.951734	0.0921594	42304510	42378932		1	426	1.1129	1.12994	-0.0170444	42607130	42701634		1	424	0.965294	0.90658	0.058714	42405567	42502327
1	425	0.28375	0.2525	0.03125	42506607	42602080		1	427	0.212222	0.292222	-0.08	42708136	42799295		1	426	0.210588	0.257647	-0.0470588	42602097	42692913		1	424	1.08108	0.954815	0.126263	42415125	42498253		1	427	1.11563	1.11909	-0.0034599	42708136	42799295		1	425	1.02739	0.929961	0.0974319	42507594	42597180
1	426	0.2525	0.31375	-0.06125	42607103	42701699		1	428	0.22	0.264615	-0.0446154	42802560	42898396		1	427	0.232632	0.252632	-0.02	42708136	42799307		1	425	1.08052	0.965801	0.114719	42506607	42602080		1	428	1.01257	1.05736	-0.0447866	42802560	42898396		1	426	1.00025	0.892374	0.107874	42602097	42692913
1	427	0.321538	0.295385	0.0261538	42706279	42788233		1	429	0.282105	0.281053	0.00105263	42908173	43003249		1	428	0.493333	0.31	0.183333	42808823	42898396		1	426	1.01659	0.918445	0.0981435	42607103	42701699		1	429	1.06996	1.06682	0.0031429	42908173	43003249		1	427	1.05525	0.917397	0.137852	42708136	42799307
1	428	0.325	0.25375	0.07125	42808823	42892990		1	430	0.226	0.262	-0.036	43004668	43086159		1	429	0.239	0.32	-0.081	42910471	43003690		1	427	1.0476	0.883994	0.163606	42706279	42788233		1	430	1.09251	1.06392	0.028589	43004668	43086159		1	428	0.931473	0.935657	-0.00418345	42802560	42898396
1	429	0.31875	0.25875	0.06	42906500	42999627		1	431	0.26	0.2325	0.0275	43103541	43197666		1	430	0.376364	0.254545	0.121818	43004668	43098724		1	428	1.00582	0.931503	0.0743209	42808823	42892990		1	431	1.00415	1.08063	-0.0764814	43103541	43197666		1	429	0.978711	0.92575	0.052961	42910471	43003690
1	430	0.3775	0.28125	0.09625	43001185	43098390		1	432	0.262667	0.284	-0.0213333	43205998	43298203		1	431	0.365333	0.326667	0.0386667	43100265	43199709		1	429	1.0391	0.945675	0.0934289	42906500	42999627		1	432	1.0262	1.08495	-0.0587504	43205998	43298203		1	430	0.939436	0.945899	-0.00646351	43004668	43098724
1	431	0.293684	0.244211	0.0494737	43103541	43199709		1	433	0.232857	0.274286	-0.0414286	43308581	43397042		1	432	0.438667	0.338667	0.1	43209109	43295334		1	430	0.94783	0.91566	0.0321703	43001185	43098390		1	433	1.05046	1.06004	-0.00957884	43308581	43397042		1	431	0.916347	0.880657	0.03569	43100265	43199709
1	432	0.292941	0.261176	0.0317647	43203457	43298182		1	434	0.189412	0.263529	-0.0741176	43407308	43501403		1	433	0.290588	0.391765	-0.101176	43312458	43398857		1	431	1.03635	0.923151	0.113203	43103541	43199709		1	434	1.07487	1.09935	-0.0244745	43407308	43501403		1	432	0.807866	0.826373	-0.0185069	43209109	43295334
1	433	0.289412	0.250588	0.0388235	43302230	43395886		1	435	0.203636	0.156364	0.0472727	43505606	43583906		1	434	0.39	0.3375	0.0525	43402077	43501093		1	432	1.02643	0.945554	0.0808712	43203457	43298182		1	435	1.00337	1.03691	-0.0335403	43505606	43583906		1	433	0.927489	0.867747	0.0597422	43312458	43398857
1	434	0.264706	0.312941	-0.0482353	43405487	43499125		1	436	0.2075	0.1975	0.01	43606182	43706284		1	435	0.196364	0.209091	-0.0127273	43510000	43581019		1	433	1.03396	0.930155	0.103802	43302230	43395886		1	436	1.06628	1.09588	-0.0295981	43606182	43706284		1	434	0.876773	0.900564	-0.0237914	43402077	43501093
1	435	0.22625	0.21875	0.0075	43504682	43588790		1	437	0.21375	0.13375	0.08	43709313	43801576		1	436	0.34375	0.2125	0.13125	43600010	43697830		1	434	1.00231	0.932449	0.0698604	43405487	43499125		1	437	1.04927	1.12131	-0.0720449	43709313	43801576		1	435	1.04025	0.947723	0.0925256	43510000	43581019
1	436	0.232857	0.24	-0.00714286	43601060	43691136		1	438	0.287368	0.257895	0.0294737	43804375	43899801		1	437	0.394286	0.222857	0.171429	43709278	43792032		1	435	1.07678	0.941157	0.135623	43504682	43588790		1	438	1.04085	1.04504	-0.00418989	43804375	43899801		1	436	0.998284	0.935583	0.0627014	43600010	43697830
1	437	0.344	0.310667	0.0333333	43709267	43801575		1	439	0.344	0.268	0.076	43903662	44007685		1	438	0.37125	0.31625	0.055	43804393	43899793		1	436	1.08345	0.957433	0.126018	43601060	43691136		1	439	1.08017	1.08937	-0.0092002	43903662	44007685		1	437	0.961303	0.941335	0.0199684	43709278	43792032
1	438	0.232222	0.305556	-0.0733333	43805456	43899801		1	440	0.181538	0.263077	-0.0815385	44010413	44094329		1	439	0.483636	0.301818	0.181818	43904557	43995529		1	437	1.0195	0.922664	0.0968407	43709267	43801575		1	440	1.05573	1.06598	-0.0102491	44010413	44094329		1	438	0.91256	0.889763	0.0227967	43804393	43899793
1	439	0.426667	0.341333	0.0853333	43913647	44004128		1	441	0.281176	0.242353	0.0388235	44102625	44196475		1	440	0.28	0.309333	-0.0293333	44015798	44090043		1	438	0.996962	0.922619	0.0743437	43805456	43899801		1	441	1.05951	1.07758	-0.018078	44102625	44196475		1	439	0.915308	0.941634	-0.0263258	43904557	43995529
1	440	0.36	0.332	0.028	44008991	44101457		1	442	0.287368	0.348421	-0.0610526	44201152	44302562		1	441	0.428333	0.255	0.173333	44102635	44196461		1	439	0.965655	0.906468	0.0591874	43913647	44004128		1	442	1.04531	1.06303	-0.0177205	44201152	44302562		1	440	0.888681	0.910512	-0.0218309	44015798	44094328
1	441	0.465	0.2375	0.2275	44113252	44200528		1	443	0.170667	0.3	-0.129333	44305909	44403689		1	442	0.40875	0.31625	0.0925	44201132	44299511		1	440	0.98763	0.895312	0.0923176	44008991	44101457		1	443	1.01004	1.10748	-0.0974441	44305909	44403689		1	441	0.91917	0.9348	-0.0156307	44102635	44196461
1	442	0.376842	0.252632	0.124211	44201134	44302562		1	444	0.261333	0.249333	0.012	44403085	44498577		1	443	0.348	0.258667	0.0893333	44306340	44396642		1	441	0.941993	0.895238	0.0467553	44113252	44200528		1	444	1.09049	1.08155	0.00893815	44403085	44498577		1	442	0.943334	0.929314	0.0140201	44201132	44299511
1	443	0.36	0.261176	0.0988235	44304633	44403450		1	445	0.222105	0.238947	-0.0168421	44502975	44602547		1	444	0.266667	0.22	0.0466667	44418551	44498577		1	442	0.965302	0.903556	0.0617456	44201134	44302562		1	445	1.10882	1.09252	0.0163049	44502975	44602547		1	443	0.930701	0.916744	0.0139572	44306340	44396642
1	444	0.344706	0.305882	0.0388235	44403512	44498998		1	446	0.206667	0.208	-0.00133333	44602593	44701646		1	445	0.205882	0.298824	-0.0929412	44509680	44602560		1	443	1.06524	0.937691	0.127548	44304633	44403450		1	446	1.10732	1.09495	0.0123658	44602593	44701646		1	444	0.925921	0.876815	0.0491069	44418551	44498577
1	445	0.231667	0.155	0.0766667	44502975	44593055		1	447	0.33	0.28	0.05	44701645	44792413		1	446	0.36625	0.36125	0.005	44607189	44698985		1	444	1.02457	0.94206	0.0825108	44403512	44498998		1	447	1.10197	1.09617	0.0058001	44701645	44792413		1	445	0.963817	0.88788	0.0759371	44509680	44602560
1	446	0.302857	0.297143	0.00571429	44610255	44701646		1	448	0.225263	0.307368	-0.0821053	44807020	44904251		1	447	0.410909	0.145455	0.265455	44701645	44796697		1	445	1.07613	0.962021	0.114109	44502975	44593055		1	448	1.04781	1.03298	0.0148213	44807020	44904251		1	446	0.882153	0.873049	0.0091035	44607189	44698985
1	447	0.302222	0.304444	-0.00222222	44708532	44789754		1	449	0.136471	0.28	-0.143529	44909172	44996232		1	448	0.368421	0.344211	0.0242105	44809978	44904251		1	446	1.04191	0.932802	0.109106	44610255	44701646		1	449	1.01529	1.06759	-0.0522933	44909172	44996232		1	447	0.97187	0.959839	0.012031	44701645	44796697
1	448	0.284211	0.270526	0.0136842	44801402	44903657		1	450	0.19	0.31375	-0.12375	45001968	45098553		1	449	0.395	0.353333	0.0416667	44918288	44998380		1	447	1.01657	0.917998	0.0985736	44708532	44789754		1	450	1.00732	1.04064	-0.0333196	45001968	45098553		1	448	1.00278	0.932443	0.0703407	44809978	44904251
1	449	0.344	0.293333	0.0506667	44907313	44996851		1	451	0.176	0.246667	-0.0706667	45102273	45198503		1	450	0.383333	0.448333	-0.065	45001950	45098552		1	448	1.06387	0.922318	0.141551	44801402	44903657		1	451	1.06923	1.042	0.0272287	45102273	45198503		1	449	0.865603	0.887496	-0.0218929	44918288	44998380
1	450	0.314444	0.288889	0.0255556	45004240	45102284		1	452	0.321333	0.281333	0.04	45201945	45287566		1	451	0.401667	0.21	0.191667	45102281	45198503		1	449	0.939456	0.874188	0.0652676	44907313	44996851		1	452	1.03421	1.08182	-0.047609	45201945	45287566		1	450	0.861633	0.850994	0.0106387	45001950	45098552
1	451	0.33	0.166667	0.163333	45103547	45198508		1	453	0.253846	0.241538	0.0123077	45314186	45403704		1	452	0.423636	0.394545	0.0290909	45204155	45265061		1	450	0.986752	0.923516	0.0632356	45004240	45102284		1	453	1.08133	1.03959	0.0417337	45314186	45403704		1	451	0.818799	0.946929	-0.128129	45102281	45198503
1	452	0.366667	0.224444	0.142222	45224615	45302996		1	454	0.25375	0.23625	0.0175	45406293	45499048		1	453	0.2575	0.20875	0.04875	45302997	45401125		1	451	1.04599	0.978028	0.0679663	45103547	45201997		1	454	1.07143	1.0947	-0.0232642	45406293	45499048		1	452	0.845092	0.822729	0.0223635	45204155	45265061
1	453	0.21875	0.21625	0.0025	45305758	45402590		1	455	0.181538	0.230769	-0.0492308	45503538	45592696		1	454	0.39625	0.30375	0.0925	45405278	45494224		1	452	1.02675	0.993565	0.0331815	45204155	45302996		1	455	1.07777	1.1062	-0.0284312	45503538	45592696		1	453	1.03862	0.959528	0.0790934	45302997	45401125
1	454	0.293333	0.277333	0.016	45411614	45499865		1	456	0.266154	0.290769	-0.0246154	45600711	45695826		1	455	0.305	0.31625	-0.01125	45510275	45593830		1	453	1.11522	0.946713	0.16851	45305758	45402590		1	456	1.00774	1.09997	-0.0922271	45600711	45695826		1	454	0.8979	0.849361	0.0485389	45405278	45494224
1	455	0.363333	0.243333	0.12	45501914	45582684		1	457	0.221818	0.185455	0.0363636	45702923	45796719		1	456	0.16	0.263636	-0.103636	45600713	45695826		1	454	1.03774	0.918631	0.119108	45405824	45499865		1	457	1.07354	1.11645	-0.0429046	45702923	45796719		1	455	0.852146	0.875988	-0.0238422	45510275	45593830
1	456	0.26	0.1	0.16	45646801	45674902		1	458	0.381111	0.198889	0.182222	45800923	45900799		1	457	0.0905882	0.297647	-0.207059	45700216	45792902		1	455	1.00592	0.95821	0.0477148	45501914	45596288		1	458	1.02661	1.05677	-0.0301621	45800923	45900799		1	456	0.880075	0.90698	-0.0269047	45600713	45695826
1	457	0.273846	0.290769	-0.0169231	45708998	45791474		1	459	0.3175	0.24125	0.07625	45900828	45993736		1	458	0.369	0.278	0.091	45800969	45900779		1	456	1.09839	0.989861	0.108525	45600711	45695221		1	459	1.01455	1.07688	-0.062331	45900828	45993736		1	457	0.98478	0.896659	0.0881209	45700216	45792902
1	458	0.288	0.242	0.046	45800333	45900802		1	460	0.212727	0.201818	0.0109091	46007350	46100979		1	459	0.4	0.448	-0.048	45907462	46004005		1	457	1.03075	0.934457	0.0962926	45703255	45791474		1	460	1.11798	1.09886	0.0191179	46007350	46100979		1	458	0.978665	0.90408	0.0745858	45800969	45900779
1	459	0.274286	0.258571	0.0157143	45905490	45995655		1	461	0.268235	0.243529	0.0247059	46107440	46203619		1	460	0.466667	0.305333	0.161333	46018557	46102213		1	458	1.01195	0.931849	0.0800996	45800333	45900802		1	461	1.02242	1.05929	-0.0368693	46107440	46203619		1	459	0.855082	0.838176	0.0169057	45907462	46004005
1	460	0.358667	0.244	0.114667	46000172	46100305		1	462	0.328	0.348	-0.02	46209274	46304193		1	461	0.556842	0.274737	0.282105	46107455	46201196		1	459	1.04555	0.941419	0.104128	45905490	45995655		1	462	1.07124	1.02529	0.0459454	46209274	46304193		1	460	0.825824	0.866517	-0.0406933	46018557	46102213
1	461	0.255385	0.243846	0.0115385	46104548	46203374		1	463	0.246154	0.286154	-0.04	46308176	46381641		1	462	0.39	0.343333	0.0466667	46201171	46298870		1	460	1.03891	0.946719	0.0921923	46000172	46100305		1	463	1.0447	1.0759	-0.0311915	46308176	46381641		1	461	0.777279	0.912932	-0.135653	46107455	46201196
1	462	0.31625	0.23875	0.0775	46209993	46301411		1	464	0.304615	0.183077	0.121538	46403401	46502307		1	463	0.294667	0.292	0.00266667	46301253	46398538		1	461	1.00501	0.931712	0.073295	46104548	46203374		1	464	1.03172	1.03625	-0.0045328	46403401	46502307		1	462	0.917243	0.860523	0.0567196	46201171	46298870
1	463	0.171429	0.2	-0.0285714	46304217	46399231		1	465	0.249091	0.170909	0.0781818	46504030	46596410		1	464	0.174286	0.358571	-0.184286	46400810	46502307		1	462	1.0272	0.958732	0.0684691	46209993	46301411		1	465	1.04709	0.999196	0.0478981	46504030	46596410		1	463	0.99331	0.928301	0.0650083	46301253	46398538
1	464	0.1375	0.115	0.0225	46405941	46502307		1	466	0.138571	0.135714	0.00285714	46600565	46673725		1	465	0.35875	0.3025	0.05625	46504330	46596684		1	463	1.08904	0.946391	0.142649	46304217	46399231		1	466	1.05699	1.03233	0.0246647	46600565	46673725		1	464	1.02224	0.905226	0.117019	46400810	46502307
1	465	0.1575	0.1575	8.67361737988404e-19	46503751	46596685		1	467	0.143529	0.204706	-0.0611765	46700754	46804196		1	466	0.368571	0.308571	0.06	46600565	46699691		1	464	0.969284	0.985219	-0.0159354	46405941	46502307		1	467	1.01975	1.02277	-0.00302533	46700754	46804196		1	465	1.013	0.931894	0.0811069	46504330	46596684
1	466	0.245556	0.157778	0.0877778	46601242	46696890		1	468	0.14	0.23	-0.09	46807637	46895286		1	467	0.0871429	0.2	-0.112857	46705312	46803265		1	465	1.09687	0.98621	0.11066	46503751	46596685		1	468	1.07941	1.03816	0.0412548	46807637	46895286		1	466	1.01943	0.960818	0.0586125	46600565	46699691
1	467	0.248889	0.191111	0.0577778	46701324	46803195		1	469	0.1875	0.26625	-0.07875	46900132	47002969		1	468	0.171667	0.161667	0.01	46807502	46895286		1	466	1.07412	0.976968	0.0971503	46601242	46696890		1	469	1.05602	1.05051	0.00550604	46900132	47002969		1	467	1.12087	0.995465	0.125405	46705312	46803265
1	468	0.20875	0.1425	0.06625	46807442	46908314		1	470	0.184	0.206	-0.022	47003215	47080889		1	469	0.2	0.17	0.03	46931192	46970559		1	467	1.04636	0.980929	0.065427	46701324	46803195		1	470	1.02429	1.02953	-0.00523665	47003215	47080889		1	468	1.10457	0.989339	0.115235	46807502	46895286
1	469	0.204	0.256	-0.052	46917261	46983556		1	471	0.165882	0.223529	-0.0576471	47100562	47199940		1	470	0.12	0.18125	-0.06125	47003215	47104489		1	468	1.07687	0.980793	0.0960765	46807442	46908314		1	471	1.02949	1.05276	-0.0232746	47100562	47199940		1	469	1.11802	0.998923	0.1191	46900140	46970559
1	470	0.170909	0.18	-0.00909091	47021195	47095313		1	472	0.205	0.1875	0.0175	47200596	47297828		1	471	0.177778	0.0911111	0.0866667	47108448	47185917		1	469	1.10035	0.973697	0.126652	46917261	46983556		1	472	1.00195	1.07669	-0.0747488	47200596	47297828		1	470	1.0981	1.00325	0.0948496	47003215	47104489
1	471	0.181818	0.216364	-0.0345455	47104488	47203193		1	473	0.172857	0.188571	-0.0157143	47318085	47385289		1	472	0.1525	0.1825	-0.03	47200596	47277671		1	470	1.10851	0.984589	0.12392	47021195	47095313		1	473	1.10958	1.07732	0.0322581	47318085	47385289		1	471	1.11211	1.04707	0.0650387	47108448	47185917
1	472	0.296471	0.215294	0.0811765	47211071	47300247		1	474	0.29	0.293333	-0.00333333	47404215	47512954		1	473	0.291667	0.186667	0.105	47317031	47382003		1	471	1.14413	0.976848	0.167277	47104488	47203193		1	474	1.07638	1.04999	0.0263927	47404215	47512954		1	472	1.17284	1.03097	0.14187	47200596	47295571
1	473	0.206667	0.236667	-0.03	47305268	47381220		1	475	0.144	0.188	-0.044	47516794	47604790		1	474	0.221667	0.215	0.00666667	47400490	47498725		1	472	1.1012	0.967862	0.133337	47211071	47300247		1	475	1.01871	1.02489	-0.00618806	47516794	47604790		1	473	1.09191	0.991085	0.100826	47317031	47382003
1	474	0.225	0.19	0.035	47412295	47498725		1	476	0.173333	0.235556	-0.0622222	47608827	47704602		1	475	0.195	0.171667	0.0233333	47516794	47593543		1	473	1.07001	0.965581	0.104427	47305268	47381220		1	476	1.07663	1.0466	0.0300259	47608827	47704602		1	474	1.04396	0.96319	0.0807721	47400490	47498725
1	475	0.167273	0.183636	-0.0163636	47503005	47572788		1	477	0.128333	0.128333	-1.16721e-18	47709888	47785212		1	476	0.162	0.23	-0.068	47608792	47692454		1	474	1.10404	1.01878	0.0852621	47402483	47498725		1	477	1.08472	1.06697	0.0177447	47709888	47785212		1	475	1.11527	1.02874	0.0865351	47516794	47593543
1	476	0.205	0.14	0.065	47609728	47684174		1	478	0.304286	0.244286	0.06	47801665	47899563		1	477	0.3	0.314545	-0.0145455	47710505	47786352		1	475	1.07355	0.978558	0.0949965	47503005	47572788		1	478	1.06801	1.06025	0.00776177	47801665	47899563		1	476	1.12952	0.98569	0.143832	47608792	47692454
1	477	0.238182	0.221818	0.0163636	47708902	47792947		1	479	0.18	0.186667	-0.00666667	47918969	48005338		1	478	0.277647	0.210588	0.0670588	47801671	47899900		1	476	1.14577	0.956752	0.189014	47609728	47684174		1	479	1.00934	1.03649	-0.027154	47918969	48005338		1	477	1.03117	0.936321	0.0948478	47710505	47786352
1	478	0.284	0.224	0.06	47801665	47901469		1	480	0.26	0.217143	0.0428571	48005339	48105362		1	479	0.142222	0.308889	-0.166667	47919081	47991771		1	477	1.04777	0.961043	0.086728	47708902	47796328		1	480	1.00393	0.995976	0.00795752	48005339	48105362		1	478	1.08008	0.976766	0.10331	47801671	47899900
1	479	0.231667	0.236667	-0.005	47910953	48005338		1	481	0.134286	0.252857	-0.118571	48112417	48202378		1	480	0.230769	0.241538	-0.0107692	48005339	48105362		1	478	1.07587	0.948583	0.127287	47801665	47901469		1	481	1.01078	1.01154	-0.000762536	48112417	48202378		1	479	1.10731	0.976253	0.131055	47919081	47991771
1	480	0.245556	0.233333	0.0122222	48007286	48097340		1	482	0.157333	0.302667	-0.145333	48202752	48290645		1	481	0.286	0.214	0.072	48127432	48192156		1	479	1.04723	1.01972	0.0275034	47910953	48005338		1	482	1.09189	1.09975	-0.00786281	48202752	48290645		1	480	1.08928	0.996214	0.0930624	48000124	48105362
1	481	0.0116667	0.248333	-0.236667	48100212	48186407		1	483	0.174	0.194	-0.02	48325852	48401179		1	482	0.330769	0.229231	0.101538	48239946	48300873		1	480	1.0347	0.954634	0.0800639	48007286	48097340		1	483	1.10518	1.06802	0.0371639	48325852	48401179		1	481	1.11619	0.986013	0.130178	48127432	48192156
1	482	0.142	0.326	-0.184	48216969	48293300		1	484	0.246667	0.183333	0.0633333	48403038	48489895		1	483	0.273846	0.284615	-0.0107692	48300733	48401179		1	481	1.05838	0.919291	0.139093	48100212	48186407		1	484	1.02707	0.988757	0.0383141	48403038	48489895		1	482	1.00594	0.959395	0.0465496	48239946	48300873
1	483	0.0753846	0.189231	-0.113846	48308441	48387886		1	485	0.196	0.296	-0.1	48509615	48598109		1	484	0.332857	0.247143	0.0857143	48403712	48490073		1	482	1.07927	0.950266	0.129	48216969	48293300		1	485	1.04361	1.02956	0.0140535	48509615	48598109		1	483	0.990701	0.981303	0.00939732	48300733	48401179
1	484	0.173333	0.268333	-0.095	48403038	48501403		1	486	0.356	0.304	0.052	48604518	48692671		1	485	0.381176	0.350588	0.0305882	48509254	48598109		1	483	1.12924	0.973642	0.155597	48308441	48387886		1	486	1.04457	1.02136	0.0232073	48604518	48692671		1	484	1.03556	0.989298	0.0462649	48403712	48490073
1	485	0.3	0.258667	0.0413333	48516146	48598036		1	487	0.2	0.16	0.04	48705554	48801613		1	486	0.453333	0.288333	0.165	48600391	48699618		1	484	1.05576	0.966571	0.0891847	48403038	48501403		1	487	1.02826	0.969837	0.0584209	48705554	48801613		1	485	0.964407	0.8991	0.0653074	48509254	48598109
1	486	0.264444	0.195556	0.0688889	48600391	48677786		1	488	0.19	0.193333	-0.00333333	48814149	48896827		1	487	0.2175	0.275	-0.0575	48725140	48799509		1	485	1.02145	0.986342	0.0351085	48516146	48598036		1	488	1.03092	1.04482	-0.0139031	48814149	48896827		1	486	0.959851	0.955564	0.00428697	48600391	48699618
1	487	0.21	0.188	0.022	48718504	48801612		1	489	0.236364	0.223636	0.0127273	48900571	49003352		1	488	0.188889	0.215556	-0.0266667	48801617	48896827		1	486	1.02345	1.01634	0.00711531	48600391	48700441		1	489	1.05321	1.07225	-0.0190358	48900571	49003352		1	487	1.06557	0.946591	0.118978	48725140	48799509
1	488	0.1675	0.2225	-0.055	48801617	48884002		1	490	0.19	0.295	-0.105	49005783	49102743		1	489	0.117778	0.231111	-0.113333	48902135	49002959		1	487	1.0709	0.997201	0.0736968	48718504	48801612		1	490	0.995746	1.01358	-0.0178337	49005783	49102743		1	488	1.07117	0.975844	0.0953249	48801617	48896827
1	489	0.213333	0.162222	0.0511111	48900571	49003049		1	491	0.301176	0.278824	0.0223529	49102774	49201839		1	490	0.323077	0.261538	0.0615385	49005751	49102662		1	488	1.0648	0.957866	0.106936	48801617	48884002		1	491	1.08434	1.04524	0.0390992	49102774	49201839		1	489	1.01457	0.983118	0.0314478	48902135	49002959
1	490	0.165263	0.221053	-0.0557895	49011155	49102745		1	492	0.213333	0.253333	-0.04	49202043	49278619		1	491	0.361333	0.282667	0.0786667	49104190	49197440		1	489	1.1822	1.02604	0.156168	48900571	49003049		1	492	1.05012	1.04133	0.00879118	49202043	49278619		1	490	1.01145	0.97195	0.0394965	49005751	49102662
1	491	0.226667	0.28	-0.0533333	49104189	49197537		1	493	0.268333	0.268333	1.15507059573911e-18	49322251	49398990		1	492	0.253333	0.331111	-0.0777778	49201845	49271696		1	490	1.0774	0.964478	0.112925	49011155	49102745		1	493	1.01779	0.996999	0.0207888	49322251	49398990		1	491	0.966861	0.953261	0.0136003	49104190	49197440
1	492	0.2	0.234	-0.034	49201845	49280452		1	494	0.172727	0.290909	-0.118182	49442021	49502094		1	493	0.237143	0.23	0.00714286	49304611	49390726		1	491	1.04627	0.943368	0.102907	49104189	49197537		1	494	1.01133	1.02074	-0.00941191	49442021	49502094		1	492	0.987588	0.941109	0.0464793	49201845	49271696
1	493	0.196	0.194667	0.00133333	49307214	49401703		1	495	0.154545	0.230909	-0.0763636	49516093	49592683		1	494	0.151429	0.314286	-0.162857	49420211	49477110		1	492	1.11286	0.976506	0.136359	49201845	49280452		1	495	1.02625	1.04446	-0.0182068	49516093	49592683		1	493	1.08298	1.01885	0.0641294	49304611	49390726
1	494	0.283333	0.183333	0.1	49403215	49468951		1	496	0.145	0.245	-0.1	49611168	49700037		1	495	0.294	0.206	0.088	49535423	49605580		1	493	1.04005	0.988586	0.0514624	49307214	49401703		1	496	1.0576	1.10569	-0.0480879	49611168	49700037		1	494	0.923816	0.959699	-0.0358823	49420211	49477110
1	495	0.296	0.144	0.152	49530271	49588351		1	497	0.157778	0.155556	0.00222222	49714175	49780986		1	496	0.24	0.24	0	49670191	49677315		1	494	1.02028	0.992811	0.0274669	49403215	49468951		1	497	1.07222	1.12914	-0.0569242	49714175	49780986		1	495	0.998518	0.98092	0.0175982	49526944	49605580
1	496	0.281818	0.294545	-0.0127273	49601912	49694953		1	498	0.2375	0.21125	0.02625	49801142	49894593		1	497	0.194	0.26	-0.066	49722960	49801142		1	495	1.10518	1.03448	0.0707025	49530271	49601871		1	498	1.06786	1.126	-0.0581337	49801142	49894593		1	496	1.04572	1.0073	0.0384185	49622155	49677315
1	497	0.218	0.216	0.002	49702140	49780997		1	499	0.168	0.272	-0.104	49901768	49998149		1	498	0.203077	0.183077	0.02	49805163	49891254		1	496	1.06264	0.970727	0.0919114	49601912	49694953		1	499	1.04545	1.10301	-0.057564	49901768	49998149		1	497	1.08728	1.01105	0.0762344	49722960	49801142
1	498	0.235556	0.228889	0.00666667	49812952	49904233		1	500	0.210588	0.244706	-0.0341176	50000669	50082312		1	499	0.21	0.21	4.33680868994202e-18	49908170	49983847		1	497	1.14424	0.998722	0.145514	49702140	49803465		1	500	1.10378	1.04635	0.0574305	50000669	50082312		1	498	1.10863	1.00756	0.101072	49805163	49891254
1	499	0.152	0.154	-0.002	49909942	49985967		1	501	0.144	0.152	-0.008	50103992	50187335		1	500	0.205714	0.171429	0.0342857	50000669	50098923		1	498	1.12395	0.982339	0.141608	49805161	49904233		1	501	1.12238	1.08092	0.0414588	50103992	50187335		1	499	1.10663	0.98999	0.116638	49908170	49983847
1	500	0.26	0.178571	0.0814286	50000685	50082312		1	502	0.237143	0.257143	-0.02	50203346	50290009		1	501	0.304	0.288	0.016	50101525	50176340		1	499	1.11578	1.0173	0.0984749	49909942	49985967		1	502	1.04251	1.08518	-0.0426683	50203346	50290009		1	500	1.13442	1.00185	0.132563	50000669	50098923
1	501	0.145714	0.197143	-0.0514286	50101525	50159832		1	503	0.26	0.2	0.06	50321567	50402471		1	502	0.292	0.192	0.1	50203568	50289625		1	500	1.08783	0.996253	0.0915736	50000685	50082312		1	503	1.15412	1.08342	0.0706996	50321567	50402471		1	501	1.02331	0.942153	0.0811555	50101525	50187343
1	502	0.206	0.22	-0.014	50201178	50303060		1	504	0.0763636	0.18	-0.103636	50421761	50484683		1	503	0.138182	0.194545	-0.0563636	50310462	50402471		1	501	1.08679	0.961031	0.125756	50101525	50159832		1	504	1.1578	1.15326	0.00454382	50421761	50484683		1	502	1.04327	0.983708	0.059567	50201524	50289625
1	503	0.2	0.18	0.02	50320042	50401056		1	505	0.214286	0.228571	-0.0142857	50511434	50573047		1	504	0.225	0.231667	-0.00666667	50417323	50496086		1	502	1.15774	0.972149	0.185594	50201178	50303060		1	505	0.989562	1.11692	-0.127361	50511434	50573047		1	503	1.10738	0.979746	0.127636	50310462	50402471
1	504	0.1625	0.125	0.0375	50404155	50502676		1	506	0.221538	0.195385	0.0261538	50613259	50695649		1	505	0.28	0.246	0.034	50526099	50595445		1	503	1.15277	0.974328	0.178443	50320042	50401056		1	506	1.12796	1.07382	0.0541359	50613259	50695649		1	504	1.05412	0.969568	0.0845487	50417323	50496086
1	505	0.221429	0.208571	0.0128571	50502659	50573264		1	507	0.228571	0.167143	0.0614286	50703605	50805887		1	506	0.341818	0.241818	0.1	50613258	50691862		1	504	1.16911	0.982125	0.186989	50404155	50502676		1	507	1.06514	1.10015	-0.035007	50703605	50805887		1	505	1.03002	0.964296	0.0657236	50526099	50595445
1	506	0.210909	0.170909	0.04	50600463	50672853		1	508	0.242	0.202	0.04	50809731	50900845		1	507	0.425	0.361667	0.0633333	50700619	50803240		1	505	1.11148	0.990029	0.12145	50502659	50573264		1	508	1.09438	1.07991	0.0144744	50809731	50900845		1	506	1.02434	0.94504	0.0792993	50613258	50691862
1	508	0.275556	0.255556	0.02	50841827	50899967		1	509	0.203333	0.178333	0.025	50907969	50995120		1	508	0.356364	0.36	-0.00363636	50809731	50900845		1	506	1.13823	0.988365	0.149865	50600463	50695824		1	509	1.03781	0.982585	0.0552246	50907969	50995120		1	507	0.901031	0.900099	0.000931707	50700619	50803240
1	509	0.201538	0.201538	-2.13192e-18	50900839	51002020		1	510	0.207143	0.204286	0.00285714	51012438	51100281		1	509	0.315385	0.227692	0.0876923	50900842	51003349		1	507	1.06059	0.997366	0.0632219	50700619	50795440		1	510	1.0959	1.06157	0.0343276	51012438	51100281		1	508	1.04466	0.926513	0.11815	50809731	50900845
1	510	0.295	0.238333	0.0566667	51002044	51096788		1	511	0.206	0.221	-0.015	51101269	51201142		1	510	0.518333	0.326667	0.191667	51006309	51096788		1	508	1.13106	0.985302	0.145757	50812673	50899967		1	511	1.11731	1.03358	0.0837312	51101269	51201142		1	509	0.921288	0.941762	-0.0204736	50900842	51003349
1	511	0.307059	0.238824	0.0682353	51101122	51203996		1	512	0.192857	0.185714	0.00714286	51205752	51295892		1	511	0.410588	0.336471	0.0741176	51102184	51192939		1	509	1.10825	0.962979	0.145268	50900839	51002020		1	512	1.10281	1.09874	0.00406306	51205752	51295892		1	510	0.922409	0.876123	0.0462863	51006309	51096788
1	512	0.3125	0.2275	0.085	51208467	51295892		1	513	0.237	0.238	-0.001	51301398	51398820		1	512	0.278333	0.265	0.0133333	51207678	51295883		1	510	1.00977	0.971935	0.0378309	51002044	51096788		1	513	1.14062	1.11561	0.0250043	51301398	51398820		1	511	0.907278	0.873008	0.0342696	51102184	51192939
1	513	0.302667	0.282667	0.02	51311243	51398859		1	514	0.255294	0.290588	-0.0352941	51405821	51501654		1	513	0.35	0.291	0.059	51301396	51398859		1	511	1.05632	0.940079	0.116241	51101122	51203996		1	514	1.02923	1.01395	0.0152831	51405821	51501654		1	512	1.04872	0.935135	0.11359	51207678	51295883
1	514	0.447692	0.309231	0.138462	51405908	51483374		1	515	0.191667	0.195	-0.00333333	51501688	51596371		1	514	0.343529	0.308235	0.0352941	51400353	51498759		1	512	1.11461	0.994015	0.120598	51208467	51295892		1	515	1.06894	1.08532	-0.0163739	51501688	51596371		1	513	0.960799	0.9299	0.0308992	51301396	51398859
1	515	0.246667	0.261333	-0.0146667	51506578	51597386		1	516	0.202667	0.205333	-0.00266667	51604749	51704463		1	515	0.458333	0.335	0.123333	51506028	51601564		1	513	1.03123	0.941058	0.0901766	51311243	51398859		1	516	1.10203	1.07975	0.0222731	51604749	51704463		1	514	0.948077	0.894977	0.0530996	51400353	51498759
1	516	0.361333	0.293333	0.068	51612878	51699433		1	517	0.17875	0.1975	-0.01875	51707691	51798430		1	516	0.452	0.324	0.128	51606380	51704463		1	514	0.962508	0.933654	0.0288535	51405908	51483374		1	517	1.07668	1.07638	0.000299731	51707691	51798430		1	515	0.945697	0.927149	0.0185478	51506028	51601564
1	517	0.305556	0.234444	0.0711111	51701476	51798633		1	518	0.316471	0.185882	0.130588	51800124	51896030		1	517	0.17	0.3675	-0.1975	51704484	51798427		1	515	1.04344	0.92845	0.114995	51506578	51597386		1	518	1.07273	1.09076	-0.0180271	51800124	51896030		1	516	0.919374	0.88423	0.035144	51606380	51704463
1	518	0.334545	0.270909	0.0636364	51803277	51883731		1	519	0.284211	0.130526	0.153684	51901691	52002106		1	518	0.271765	0.287059	-0.0152941	51800628	51896030		1	516	1.07902	0.943368	0.135656	51612878	51699433		1	519	1.11672	1.08508	0.031635	51901691	52002106		1	517	1.02634	0.924056	0.102288	51704484	51798427
1	519	0.232941	0.252941	-0.02	51901676	52003359		1	520	0.306667	0.286667	0.02	52005029	52092511		1	519	0.369	0.365	0.004	51901691	52002075		1	517	1.10134	0.946878	0.154464	51701476	51798633		1	520	1.10632	1.06365	0.0426686	52005029	52092511		1	518	0.977666	0.923401	0.0542643	51800628	51896030
1	520	0.104	0.229333	-0.125333	52005141	52101048		1	521	0.161333	0.304	-0.142667	52109269	52202380		1	520	0.408	0.273333	0.134667	52003620	52102614		1	518	0.975197	0.941472	0.0337251	51803277	51883731		1	521	1.05596	1.07129	-0.0153293	52109269	52202380		1	519	0.886172	0.860738	0.0254342	51901691	52002075
1	521	0.14	0.25	-0.11	52104107	52199489		1	522	0.202222	0.311111	-0.108889	52205301	52302110		1	521	0.32	0.215556	0.104444	52103673	52199802		1	519	1.01908	0.915092	0.103985	51901676	52003359		1	522	1.02669	1.02499	0.00170611	52205301	52302110		1	520	0.926475	0.904748	0.0217268	52003620	52102614
1	522	0.259	0.233	0.026	52203705	52299972		1	523	0.151429	0.23	-0.0785714	52302111	52403530		1	522	0.288	0.253333	0.0346667	52208791	52295003		1	520	0.987084	0.918812	0.0682717	52005141	52101048		1	523	1.06038	1.06218	-0.00180245	52302111	52403530		1	521	0.999754	0.967493	0.0322608	52103673	52199802
1	523	0.206667	0.216667	-0.01	52303030	52403530		1	524	0.118182	0.192727	-0.0745455	52421427	52500107		1	523	0.311	0.252	0.059	52308578	52403530		1	521	1.0384	0.928175	0.11023	52104107	52199489		1	524	1.06162	1.10145	-0.0398299	52421427	52500107		1	522	1.00229	0.963159	0.0391299	52208791	52295003
1	524	0.242222	0.208889	0.0333333	52421444	52495568		1	525	0.284706	0.223529	0.0611765	52502662	52601813		1	524	0.301538	0.255385	0.0461538	52421427	52499188		1	522	1.0615	0.952148	0.109349	52203705	52299972		1	525	1.11383	1.10152	0.0123118	52502662	52601813		1	523	1.00038	0.961576	0.0388041	52308578	52403530
1	525	0.136	0.262667	-0.126667	52500106	52589250		1	526	0.122	0.178	-0.056	52607758	52702459		1	525	0.14	0.258182	-0.118182	52504345	52594017		1	523	1.09265	0.953754	0.138895	52303030	52403530		1	526	1.07741	1.11301	-0.0356015	52607758	52702459		1	524	1.04379	0.956628	0.0871632	52421427	52499188
1	526	0.292	0.134	0.158	52613548	52701578		1	527	0.190667	0.253333	-0.0626667	52704066	52800038		1	526	0.212222	0.334444	-0.122222	52613505	52702561		1	524	1.13153	0.959145	0.172385	52421444	52495568		1	527	1.06617	1.07349	-0.00731619	52704066	52800038		1	525	1.08962	0.963343	0.126277	52504345	52594017
1	527	0.194667	0.229333	-0.0346667	52703711	52794666		1	528	0.198571	0.204286	-0.00571429	52802424	52889865		1	527	0.171429	0.307143	-0.135714	52705090	52800038		1	525	1.03512	0.9435	0.0916156	52500106	52589250		1	528	1.12429	1.10288	0.0214061	52802424	52889865		1	526	0.98937	0.909346	0.0800239	52613505	52702561
1	528	0.2	0.225882	-0.0258824	52800086	52901249		1	529	0.221333	0.0813333	0.14	52905365	53000314		1	528	0.210667	0.172	0.0386667	52805189	52889870		1	526	1.10878	0.95261	0.156171	52613548	52701578		1	529	1.07072	1.09992	-0.0292027	52905365	53000314		1	527	1.01249	0.937312	0.0751739	52705090	52800038
1	529	0.284286	0.251429	0.0328571	52905641	52998762		1	530	0.155	0.29	-0.135	53011189	53087454		1	529	0.285	0.302	-0.017	52905365	53000314		1	527	1.08137	0.969839	0.11153	52703711	52794666		1	530	1.05857	1.06282	-0.00425579	53011189	53087454		1	528	1.07462	0.981402	0.0932149	52805189	52889870
1	530	0.212857	0.248571	-0.0357143	53002940	53102988		1	531	0.428333	0.163333	0.265	53117333	53201951		1	530	0.322222	0.284444	0.0377778	53002938	53087461		1	528	1.09207	0.953651	0.138416	52800086	52901249		1	531	0.910418	1.10397	-0.19355	53117333	53201951		1	529	1.00831	0.940366	0.067939	52905365	53000314
1	531	0.278462	0.304615	-0.0261538	53117659	53206484		1	532	0.121667	0.211667	-0.09	53202219	53300999		1	531	0.236	0.056	0.18	53110922	53182932		1	529	1.08618	0.946532	0.139648	52905641	52998762		1	532	1.05996	1.14127	-0.0813054	53202219	53300999		1	530	0.871737	0.925433	-0.0536956	53002938	53087461
1	532	0.284444	0.217778	0.0666667	53225263	53294218		1	533	0.224444	0.27	-0.0455556	53305373	53396884		1	532	0.292	0.296	-0.004	53200624	53300999		1	530	1.03203	0.957495	0.0745369	53002940	53102988		1	533	1.08091	1.06549	0.0154261	53305373	53396884		1	531	0.929706	1.03229	-0.102579	53104283	53182932
1	533	0.2275	0.225	0.0025	53302029	53399159		1	534	0.357778	0.203333	0.154444	53400795	53503239		1	533	0.026	0.316	-0.29	53305394	53399776		1	531	0.970812	0.934797	0.0360149	53117659	53206484		1	534	0.980746	1.08487	-0.104128	53400795	53503239		1	532	0.931251	0.947974	-0.0167233	53200624	53300999
1	534	0.317778	0.187778	0.13	53401365	53501309		1	535	0.231111	0.222222	0.00888889	53504260	53568432		1	534	0.282353	0.352941	-0.0705882	53400795	53503246		1	532	1.04272	0.984999	0.0577175	53225263	53294218		1	535	1.05339	1.05162	0.00176246	53504260	53568432		1	533	0.969137	0.893613	0.0755236	53305394	53399776
1	535	0.245263	0.231579	0.0136842	53504571	53597416		1	536	0.233333	0.298667	-0.0653333	53600101	53703327		1	535	0.376	0.310667	0.0653333	53505546	53600042		1	533	1.08079	0.955404	0.125385	53302029	53399159		1	536	0.9769	1.04156	-0.0646582	53600101	53703327		1	534	0.826219	0.835092	-0.00887252	53400795	53503246
1	536	0.334545	0.218182	0.116364	53608996	53683842		1	537	0.216667	0.185	0.0316667	53716536	53802800		1	536	0.404286	0.324286	0.08	53600101	53703176		1	534	0.990628	0.952929	0.0376993	53401365	53501309		1	537	1.05801	1.02136	0.0366529	53716536	53802800		1	535	0.921722	0.862275	0.0594468	53505546	53600042
1	537	0.28	0.268571	0.0114286	53707740	53791516		1	538	0.3225	0.17375	0.14875	53810841	53903583		1	537	0.35	0.354444	-0.00444444	53708133	53802800		1	535	1.05423	0.959267	0.0949626	53504571	53597416		1	538	1.05492	1.07282	-0.0179048	53810841	53903583		1	536	0.880361	0.87486	0.00550058	53600101	53703176
1	538	0.262105	0.238947	0.0231579	53800382	53893511		1	539	0.2475	0.1825	0.065	53915110	54002764		1	538	0.409231	0.336923	0.0723077	53803777	53903562		1	536	1.06925	0.954344	0.11491	53608996	53683842		1	539	1.07704	1.10818	-0.0311419	53915110	54002764		1	537	1.02027	0.903813	0.116454	53708133	53802800
1	539	0.257778	0.313333	-0.0555556	53912141	53978346		1	540	0.223529	0.183529	0.04	54007268	54092468		1	539	0.421818	0.356364	0.0654545	53910182	53998712		1	537	1.0342	0.921353	0.112844	53707740	53791516		1	540	1.02469	1.04747	-0.0227788	54007268	54092468		1	538	0.922835	0.887573	0.0352616	53803777	53903562
1	540	0.329412	0.292941	0.0364706	54007237	54093498		1	541	0.229091	0.170909	0.0581818	54100119	54197368		1	540	0.31	0.276667	0.0333333	54012035	54092468		1	538	0.992306	0.987721	0.00458483	53800382	53893511		1	541	1.03626	1.12102	-0.0847596	54100119	54197368		1	539	0.849923	0.847459	0.00246403	53910182	53998712
1	541	0.237143	0.211429	0.0257143	54100641	54198088		1	542	0.271429	0.0314286	0.24	54214004	54280612		1	541	0.34	0.325882	0.0141176	54100119	54192849		1	539	0.998243	0.888623	0.10962	53912141	53978346		1	542	1.08756	1.08144	0.00612131	54200509	54295692		1	540	0.966388	0.906093	0.0602951	54012035	54092468
1	542	0.37625	0.29375	0.0825	54200932	54296573		1	543	0.157143	0.0228571	0.134286	54303079	54356899		1	542	0.308	0.265333	0.0426667	54201467	54295692		1	540	1.00302	0.917072	0.0859507	54007237	54093498		1	543	1.12073	1.08573	0.0350074	54303079	54356899		1	541	0.911933	0.882986	0.0289464	54100119	54192849
1	543	0.295	0.21125	0.08375	54303188	54385831		1	544	0.261111	0.247778	0.0133333	54411992	54495173		1	543	0.371429	0.268571	0.102857	54308988	54407584		1	541	1.01107	0.916827	0.0942382	54100641	54198088		1	544	1.07608	1.12492	-0.0488454	54411992	54495173		1	542	0.898015	0.906996	-0.00898114	54201467	54295692
1	544	0.292727	0.176364	0.116364	54403554	54498896		1	545	0.245882	0.191765	0.0541176	54503446	54594243		1	544	0.363333	0.285	0.0783333	54439936	54499032		1	542	1.01758	0.943749	0.0738295	54200932	54296573		1	545	1.07727	1.0924	-0.0151358	54503446	54594243		1	543	0.985858	0.902327	0.0835303	54308988	54407584
1	545	0.26375	0.30875	-0.045	54503539	54594247		1	546	0.154444	0.234444	-0.08	54600147	54702330		1	545	0.485	0.221667	0.263333	54504600	54591052		1	543	0.951621	0.962446	-0.0108248	54303188	54385831		1	546	1.08771	1.08793	-0.000218301	54600147	54702330		1	544	0.970821	0.932948	0.0378725	54411991	54499032
1	546	0.228	0.296	-0.068	54615191	54696858		1	547	0.274118	0.202353	0.0717647	54702471	54802095		1	546	0.22	0.309231	-0.0892308	54611633	54696858		1	544	1.02581	0.974328	0.0514818	54403554	54498896		1	547	1.10612	1.09517	0.010949	54702471	54802095		1	545	0.891639	0.930991	-0.0393517	54504600	54591052
1	547	0.285714	0.23	0.0557143	54702589	54801847		1	548	0.1575	0.195	-0.0375	54805704	54901027		1	547	0.305333	0.318667	-0.0133333	54702468	54780628		1	545	0.975879	0.885398	0.0904814	54503539	54594247		1	548	1.07169	1.05935	0.0123422	54805704	54901027		1	546	1.00327	0.916834	0.0864324	54611633	54696858
1	548	0.241429	0.265714	-0.0242857	54805753	54901799		1	549	0.2	0.237143	-0.0371429	54906493	54987957		1	548	0.389231	0.329231	0.06	54809132	54902047		1	546	1.03645	0.934028	0.102422	54615191	54696858		1	549	1.06602	1.11535	-0.0493228	54906493	54987957		1	547	0.960692	0.884714	0.0759778	54702468	54780628
1	549	0.295556	0.206667	0.0888889	54902373	54997653		1	550	0.205	0.215	-0.01	55000258	55093128		1	549	0.335714	0.312857	0.0228571	54910685	54987957		1	547	1.04269	0.949927	0.0927611	54702589	54801847		1	550	0.986562	1.07957	-0.0930068	55000258	55093128		1	548	0.939412	0.957408	-0.0179962	54809132	54902047
1	550	0.251429	0.271429	-0.02	55000263	55097453		1	551	0.141333	0.209333	-0.068	55110443	55197998		1	550	0.330588	0.264706	0.0658824	55000263	55090560		1	548	1.04286	0.950281	0.0925807	54805753	54901799		1	551	0.999824	1.06475	-0.0649307	55110443	55197998		1	549	1.00837	0.939148	0.069223	54910685	54987957
1	551	0.166667	0.148889	0.0177778	55131193	55192781		1	552	0.109333	0.134667	-0.0253333	55200496	55297083		1	551	0.188	0.254667	-0.0666667	55110443	55197998		1	549	1.06751	0.974933	0.0925819	54902373	54997653		1	552	1.03575	1.09708	-0.0613302	55200496	55297083		1	550	1.01178	0.955514	0.0562675	55000263	55090560
1	552	0.164	0.183	-0.019	55200494	55300273		1	553	0.13	0.216	-0.086	55319479	55401821		1	552	0.286667	0.245556	0.0411111	55201415	55299900		1	550	1.05508	0.958909	0.096168	55000263	55097453		1	553	1.07244	1.11309	-0.0406437	55313445	55401821		1	551	1.05586	0.983692	0.0721652	55110443	55197998
1	553	0.2225	0.1475	0.075	55348557	55401017		1	554	0.241429	0.19	0.0514286	55404046	55490495		1	553	0.293333	0.268333	0.025	55306276	55402064		1	551	1.10692	0.975318	0.131604	55131193	55192781		1	554	1.07486	1.13831	-0.0634478	55404046	55490495		1	552	1.03004	0.983426	0.0466144	55201415	55299900
1	554	0.202353	0.165882	0.0364706	55404046	55485696		1	555	0.131667	0.206667	-0.075	55500381	55588513		1	554	0.282	0.252	0.03	55404046	55486239		1	552	1.10165	0.993636	0.108009	55200494	55300273		1	555	1.01485	1.02449	-0.00964548	55500381	55588513		1	553	1.02961	0.965418	0.0641893	55306276	55402064
1	555	0.16	0.137778	0.0222222	55500381	55604941		1	556	0.25	0.225556	0.0244444	55601165	55699467		1	555	0.31	0.292857	0.0171429	55500525	55596858		1	553	1.1306	1.00663	0.123972	55348557	55401017		1	556	1.08624	1.07654	0.00969921	55601165	55699467		1	554	1.0795	0.965126	0.11437	55404046	55486239
1	556	0.231429	0.197143	0.0342857	55606973	55699418		1	557	0.161176	0.323529	-0.162353	55701395	55801455		1	556	0.327143	0.305714	0.0214286	55601165	55696087		1	554	1.13152	0.999082	0.132441	55404046	55485696		1	557	1.07208	1.08041	-0.00832416	55701395	55801455		1	555	1.07944	0.979261	0.100182	55500525	55596858
1	557	0.21	0.244286	-0.0342857	55701395	55796986		1	558	0.303529	0.151765	0.151765	55801493	55901702		1	557	0.0658824	0.187059	-0.121176	55703253	55800857		1	555	1.0845	0.997872	0.086624	55500381	55604941		1	558	1.08453	1.08876	-0.00422847	55801493	55901702		1	556	1.01753	0.914052	0.103481	55601165	55696087
1	558	0.258667	0.221333	0.0373333	55801475	55903624		1	559	0.205333	0.174667	0.0306667	55905031	55987979		1	558	0.378667	0.432	-0.0533333	55805085	55896883		1	556	1.09981	0.988322	0.111484	55606973	55699418		1	559	1.04383	1.03943	0.00440889	55905031	55987979		1	557	1.14574	0.975777	0.169962	55703253	55800857
1	559	0.235	0.161667	0.0733333	55905031	55987979		1	560	0.172857	0.204286	-0.0314286	56004348	56097214		1	559	0.184706	0.371765	-0.187059	55900437	55981600		1	557	1.08904	0.981683	0.107356	55701395	55796986		1	560	1.05479	1.06004	-0.00524917	56004348	56097214		1	558	0.93687	0.879058	0.0578118	55805085	55896883
1	560	0.197333	0.245333	-0.048	56010908	56101861		1	561	0.242857	0.228571	0.0142857	56102013	56186318		1	560	0.402353	0.263529	0.138824	56008841	56097340		1	558	1.03641	0.982381	0.0540287	55801475	55903624		1	561	1.06195	1.06211	-0.000156609	56102013	56186318		1	559	0.94673	0.885485	0.061245	55900437	55981600
1	561	0.266667	0.278333	-0.0116667	56104012	56205965		1	562	0.0914286	0.26	-0.168571	56206045	56292919		1	561	0.403333	0.29	0.113333	56100247	56190456		1	559	1.05272	0.971522	0.0812015	55905031	55987979		1	562	1.09659	1.11096	-0.0143682	56206045	56292919		1	560	0.988057	0.954014	0.0340425	56004335	56097340
1	562	0.276364	0.203636	0.0727273	56206045	56293825		1	563	0.232	0.132	0.1	56319932	56343772		1	562	0.201818	0.34	-0.138182	56212008	56283275		1	560	1.04361	0.953864	0.0897423	56010908	56101861		1	563	1.06749	1.04163	0.0258677	56319932	56343772		1	561	0.95608	0.894028	0.0620524	56100247	56190456
1	563	0.218824	0.16	0.0588235	56300324	56396881		1	564	0.173333	0.178889	-0.00555556	56400036	56501610		1	563	0.43	0.26	0.17	56321304	56396793		1	561	1.07031	0.961043	0.109268	56104012	56205965		1	564	1.05226	0.974114	0.0781451	56400036	56501610		1	562	1.05582	0.919387	0.136437	56212008	56283275
1	564	0.255385	0.253846	0.00153846	56400040	56501620		1	565	0.131667	0.14	-0.00833333	56502962	56602016		1	564	0.352941	0.38	-0.0270588	56402095	56501620		1	562	1.05303	0.944788	0.108239	56206045	56293825		1	565	1.09466	1.06957	0.0250891	56502962	56602016		1	563	1.00118	0.95619	0.0449941	56321304	56396793
1	565	0.24375	0.2275	0.01625	56503434	56597907		1	566	0.329333	0.174667	0.154667	56618101	56700732		1	565	0.471111	0.248889	0.222222	56516639	56602016		1	563	1.10206	0.961514	0.140542	56300324	56396881		1	566	1.12083	1.10306	0.0177695	56618101	56700732		1	564	0.889439	0.885376	0.00406249	56402095	56501620
1	566	0.274118	0.282353	-0.00823529	56605360	56699365		1	567	0.143077	0.190769	-0.0476923	56701106	56797812		1	566	0.377143	0.307143	0.07	56609217	56686498		1	564	1.07764	0.942033	0.13561	56400040	56501620		1	567	1.10816	1.1081	6.05351790333164e-05	56701106	56797812		1	565	0.867665	0.927963	-0.0602986	56516639	56602016
1	567	0.288889	0.234444	0.0544444	56701106	56797804		1	568	0.127778	0.22	-0.0922222	56801144	56905749		1	567	0.404	0.382667	0.0213333	56701106	56801112		1	565	1.04077	0.903407	0.137365	56503434	56597907		1	568	1.09467	1.08961	0.00506746	56801144	56905749		1	566	0.989261	0.909902	0.0793586	56609217	56686498
1	568	0.34125	0.29	0.05125	56801137	56905940		1	569	0.118824	0.242353	-0.123529	56907070	57000770		1	568	0.403077	0.292308	0.110769	56801162	56900360		1	566	1.05568	0.946195	0.109484	56605360	56699365		1	569	1.06216	1.04824	0.013928	56907070	57000770		1	567	0.949881	0.881149	0.068732	56701106	56801112
1	569	0.238667	0.202667	0.036	56907071	57003304		1	570	0.193	0.207	-0.014	57002534	57097589		1	569	0.433333	0.265333	0.168	56901812	57002521		1	567	1.06381	0.960135	0.103673	56701106	56797804		1	570	1.05173	1.06222	-0.0104889	57002534	57097589		1	568	0.860691	0.923383	-0.062692	56801162	56900360
1	570	0.3125	0.2225	0.09	57002294	57097711		1	571	0.244	0.236	0.008	57106027	57178198		1	570	0.368889	0.308889	0.06	57003098	57092776		1	568	0.964129	0.914546	0.049583	56801137	56905940		1	571	1.06815	1.05876	0.00939845	57106027	57178198		1	569	0.899217	0.913163	-0.0139455	56901812	57002521
1	571	0.226154	0.196923	0.0292308	57104863	57198770		1	572	0.181176	0.229412	-0.0482353	57203530	57293531		1	571	0.450526	0.373684	0.0768421	57102376	57203319		1	569	1.02307	0.922311	0.100757	56907071	57003304		1	572	1.08401	1.08441	-0.00039489	57203530	57293531		1	570	0.907419	0.879581	0.0278377	57003098	57092776
1	572	0.273846	0.290769	-0.0169231	57200104	57281177		1	573	0.163529	0.267059	-0.103529	57303677	57401340		1	572	0.442667	0.366667	0.076	57212311	57293531		1	570	1.03175	0.942642	0.0891079	57002294	57097711		1	573	1.02755	1.00554	0.0220079	57303677	57401340		1	571	0.789545	0.843431	-0.0538864	57102376	57203319
1	573	0.205882	0.216471	-0.0105882	57307276	57396139		1	574	0.261429	0.277143	-0.0157143	57420310	57501206		1	573	0.469412	0.368235	0.101176	57303677	57403362		1	571	1.12271	0.957419	0.16529	57104863	57198770		1	574	0.997636	1.01676	-0.0191224	57420310	57501206		1	572	0.92612	0.88496	0.0411597	57212311	57293531
1	574	0.1275	0.2275	-0.1	57400470	57501881		1	575	0.2	0.302353	-0.102353	57503835	57599681		1	574	0.397333	0.329333	0.068	57418338	57501148		1	572	1.07204	0.916365	0.15568	57200104	57281177		1	575	1.0575	1.05124	0.00626081	57503835	57599681		1	573	0.826704	0.875015	-0.0483113	57303677	57403362
1	575	0.326154	0.244615	0.0815385	57504413	57582222		1	576	0.336667	0.216667	0.12	57608515	57688356		1	575	0.27875	0.29375	-0.015	57518535	57599681		1	573	1.03656	0.953709	0.0828484	57307276	57396139		1	576	1.08024	1.023	0.0572455	57608515	57688356		1	574	0.955195	0.909121	0.0460741	57418338	57501148
1	576	0.1175	0.2475	-0.13	57604500	57691963		1	577	0.225	0.35	-0.125	57729502	57784483		1	576	0.225882	0.284706	-0.0588235	57603661	57688356		1	574	1.08952	0.951306	0.13821	57400470	57501881		1	577	1.10155	1.03808	0.0634719	57729502	57784483		1	575	1.01638	0.948262	0.0681173	57518535	57599681
1	577	0.2	0.19875	0.00125	57702019	57802608		1	578	0.229333	0.250667	-0.0213333	57810230	57898075		1	577	0.311429	0.284286	0.0271429	57707843	57799183		1	575	1.06514	0.981944	0.0831963	57504413	57582222		1	578	0.980133	1.0091	-0.0289642	57810230	57898075		1	576	1.04509	0.960776	0.0843133	57603661	57688356
1	578	0.307143	0.254286	0.0528571	57802704	57870532		1	579	0.236	0.236	0	57914512	57997995		1	578	0.312857	0.275714	0.0371429	57802707	57904938		1	576	1.06401	0.99094	0.0730702	57604500	57691963		1	579	1.07686	1.04892	0.0279367	57914512	57997995		1	577	1.08304	0.94995	0.133093	57707843	57799183
1	579	0.214	0.166	0.048	57904919	57999465		1	580	0.196	0.210667	-0.0146667	58000966	58100700		1	579	0.251429	0.252857	-0.00142857	57904931	57998343		1	577	1.09202	0.968758	0.12326	57702019	57802608		1	580	1.0442	1.04956	-0.00535537	58000966	58100700		1	578	1.03167	0.948369	0.0832997	57802707	57904938
1	580	0.146	0.224	-0.078	58011678	58102523		1	581	0.216364	0.230909	-0.0145455	58106251	58200909		1	580	0.05	0.224	-0.174	58000952	58100702		1	578	1.06989	0.949786	0.120107	57802704	57870532		1	581	1.05085	1.07215	-0.0213023	58106251	58200909		1	579	1.10294	0.981896	0.121042	57904931	57998343
1	581	0.212	0.164	0.048	58105167	58200926		1	582	0.168889	0.202222	-0.0333333	58207674	58301635		1	581	0.326	0.238	0.088	58122667	58186408		1	579	1.07769	0.994626	0.0830637	57904919	57999465		1	582	1.05912	1.01783	0.0412877	58207674	58301635		1	580	1.01765	0.957011	0.0606396	58000952	58100702
1	582	0.186667	0.204444	-0.0177778	58214942	58301695		1	583	0.227273	0.229091	-0.00181818	58316624	58398127		1	582	0.184	0.31	-0.126	58200948	58301552		1	580	1.12681	0.97413	0.152684	58011678	58102523		1	583	1.05401	1.01347	0.0405409	58316624	58398127		1	581	1.05796	0.974717	0.0832481	58122667	58186408
1	583	0.182222	0.12	0.0622222	58318454	58398128		1	584	0.111429	0.257143	-0.145714	58401239	58502054		1	583	0.24	0.248	-0.008	58342984	58399015		1	581	1.09904	0.997993	0.101045	58105167	58200926		1	584	1.03928	0.982835	0.0564441	58401239	58502054		1	582	1.14753	0.982932	0.164598	58200948	58301552
1	584	0.194286	0.217143	-0.0228571	58401841	58499626		1	585	0.215385	0.247692	-0.0323077	58503045	58598223		1	584	0.256667	0.205	0.0516667	58401240	58502049		1	582	1.04083	0.994791	0.046039	58214942	58301695		1	585	1.0091	1.04552	-0.0364183	58503045	58598223		1	583	1.12812	1.01152	0.116604	58342984	58399015
1	585	0.201538	0.227692	-0.0261538	58505136	58598339		1	586	0.16	0.206667	-0.0466667	58613192	58700964		1	585	0.191	0.221	-0.03	58504906	58599831		1	583	1.0998	0.984049	0.115749	58318454	58398128		1	586	1.07741	1.08642	-0.00900594	58613192	58700964		1	584	1.10814	1.01548	0.0926675	58401240	58502049
1	586	0.226667	0.183333	0.0433333	58600050	58700963		1	587	0.244286	0.262857	-0.0185714	58708024	58800574		1	586	0.251111	0.22	0.0311111	58601259	58700964		1	584	1.10567	0.941369	0.164305	58401841	58499626		1	587	1.02944	1.07803	-0.0485944	58708024	58800574		1	585	1.15206	1.00741	0.144654	58504906	58599831
1	587	0.244	0.226667	0.0173333	58707941	58800571		1	588	0.0488889	0.246667	-0.197778	58827313	58895024		1	587	0.246667	0.217333	0.0293333	58708024	58800250		1	585	1.10246	0.976765	0.125697	58505136	58598339		1	588	1.0165	1.03205	-0.0155466	58827313	58895024		1	586	1.02872	0.972257	0.0564593	58601259	58700964
1	588	0.1225	0.1425	-0.02	58827315	58894764		1	589	0.118824	0.191765	-0.0729412	58903030	59000855		1	588	0.12	0.146667	-0.0266667	58817947	58899641		1	586	1.07769	1.00453	0.073162	58600050	58700963		1	589	1.08006	1.09917	-0.0191117	58903030	59000855		1	587	1.14018	1.01293	0.127256	58708024	58800250
1	589	0.203636	0.196364	0.00727273	58902153	59003531		1	590	0.181667	0.256667	-0.075	59008718	59094016		1	589	0.231765	0.252941	-0.0211765	58905231	58985672		1	587	1.07668	0.967264	0.109415	58707941	58800571		1	590	1.02422	1.02499	-0.000777552	59008718	59094016		1	588	1.18559	1.01685	0.168743	58817947	58899641
1	590	0.221818	0.178182	0.0436364	59008289	59089184		1	591	0.2225	0.2825	-0.06	59110660	59193129		1	590	0.233333	0.303333	-0.07	59006997	59102772		1	588	1.08224	1.01901	0.0632293	58827315	58894764		1	591	1.06986	1.01383	0.0560325	59110660	59193129		1	589	1.04584	0.96837	0.0774736	58905231	58985672
1	591	0.1275	0.2225	-0.095	59110661	59200715		1	592	0.146667	0.25	-0.103333	59209351	59290606		1	591	0.25125	0.22375	0.0275	59103477	59195867		1	589	1.0912	0.967756	0.123441	58902153	59003531		1	592	1.04056	1.01133	0.0292346	59209351	59290606		1	590	1.0774	0.969645	0.107759	59006997	59102772
1	592	0.214	0.222	-0.008	59218923	59304907		1	593	0.1125	0.28	-0.1675	59307035	59392161		1	592	0.322	0.348	-0.026	59208636	59301959		1	590	1.07455	0.98981	0.0847369	59008289	59089184		1	593	1.01007	0.980336	0.029738	59307035	59392161		1	591	1.09565	1.00766	0.0879941	59103477	59195867
1	593	0.14	0.182857	-0.0428571	59307284	59400379		1	594	0.216364	0.22	-0.00363636	59403760	59470160		1	594	0.254286	0.165714	0.0885714	59403760	59493012		1	591	1.07208	0.978288	0.0937917	59110661	59200715		1	594	0.991188	0.977018	0.0141697	59403760	59470160		1	592	0.98146	0.92907	0.05239	59208636	59301959
1	594	0.127143	0.191429	-0.0642857	59403760	59493015		1	595	0.197778	0.266667	-0.0688889	59518532	59590843		1	595	0.36	0.304	0.056	59515454	59539097		1	592	1.0333	0.989279	0.0440173	59218923	59304907		1	595	1.04822	1.02972	0.0185023	59518532	59590843		1	593	1.12696	1.01529	0.111665	59386425	59389521
1	595	0.207273	0.269091	-0.0618182	59517875	59591366		1	596	0.212	0.246667	-0.0346667	59600611	59702223		1	596	0.286667	0.223333	0.0633333	59618404	59693151		1	593	1.07483	1.01563	0.0591989	59307284	59400379		1	596	1.01511	1.02336	-0.00825518	59600611	59702223		1	594	1.05972	1.02962	0.0300994	59403760	59493012
1	596	0.22625	0.20125	0.025	59605534	59702223		1	597	0.138667	0.206667	-0.068	59707735	59804010		1	597	0.161667	0.25	-0.0883333	59707724	59803027		1	594	1.07734	0.982956	0.094387	59403760	59493015		1	597	1.01246	1.02883	-0.016366	59707735	59804010		1	595	0.995936	0.950372	0.0455646	59515454	59539097
1	597	0.23	0.22	0.01	59707722	59804010		1	598	0.26	0.3125	-0.0525	59818486	59893420		1	598	0.176667	0.321667	-0.145	59818489	59898273		1	595	1.05701	0.970457	0.0865579	59517875	59591366		1	598	1.0514	0.967088	0.0843145	59818486	59893420		1	596	1.05618	1.00984	0.0463428	59618404	59693151
1	598	0.228333	0.213333	0.015	59818489	59897314		1	599	0.265	0.315	-0.05	59905543	60007093		1	599	0.0776471	0.244706	-0.167059	59903352	60006481		1	596	1.02841	0.986828	0.0415859	59605534	59702223		1	599	1.03831	0.960214	0.0781009	59905543	60007093		1	597	1.11359	1.00645	0.107141	59707724	59803027
1	599	0.21	0.115	0.095	59911068	59997962		1	600	0.202	0.208	-0.006	60007137	60108702		1	600	0.02	0.113333	-0.0933333	60007339	60086060		1	597	1.06988	0.999453	0.0704284	59707722	59804010		1	600	1.0557	1.04093	0.0147751	60007137	60108702		1	598	1.04389	0.998769	0.045116	59818489	59898273
1	600	0.197143	0.254286	-0.0571429	60002870	60097017		1	601	0.176667	0.3	-0.123333	60139485	60206250		1	601	0.266667	0.283333	-0.0166667	60108728	60206250		1	598	1.10973	0.992316	0.117416	59818489	59897314		1	601	0.991338	1.00017	-0.00882767	60139485	60206250		1	599	1.16768	1.02636	0.14132	59903352	60006481
1	601	0.188889	0.208889	-0.02	60111909	60194131		1	602	0.147273	0.310909	-0.163636	60206289	60290504		1	602	0.241429	0.265714	-0.0242857	60208486	60305036		1	599	1.12691	0.996568	0.130338	59911068	59997962		1	602	0.994995	0.967111	0.0278844	60206289	60290504		1	600	1.13726	1.02636	0.110907	60007339	60086060
1	602	0.236364	0.245455	-0.00909091	60200077	60294836		1	603	0.261333	0.332	-0.0706667	60306199	60400838		1	603	0.303333	0.373333	-0.07	60306199	60384050		1	600	1.12606	0.985838	0.140217	60002870	60097017		1	603	1.07624	1.03183	0.0444093	60306199	60400838		1	601	1.10604	1.00538	0.100658	60108728	60206250
1	603	0.113333	0.151667	-0.0383333	60311181	60376749		1	604	0.270909	0.3	-0.0290909	60401028	60500203		1	604	0.284	0.366667	-0.0826667	60408756	60500743		1	601	1.04676	1.00482	0.0419352	60111909	60194131		1	604	0.980467	0.933298	0.0471692	60401028	60500203		1	602	1.01125	0.979459	0.0317912	60208486	60305036
1	604	0.2525	0.2925	-0.04	60406996	60500437		1	605	0.281429	0.33	-0.0485714	60504207	60603903		1	605	0.28	0.237647	0.0423529	60503521	60604860		1	602	1.06319	0.992781	0.070409	60200077	60294836		1	605	1.07242	1.0364	0.0360233	60504207	60603903		1	603	0.968602	0.942749	0.0258537	60306199	60384050
1	605	0.253333	0.222222	0.0311111	60516812	60600646		1	606	0.277143	0.297143	-0.02	60607906	60696983		1	606	0.358889	0.334444	0.0244444	60607906	60704457		1	603	1.07895	1.0182	0.0607496	60311181	60376749		1	606	0.963707	0.962053	0.0016538	60607906	60696983		1	604	0.954584	0.959778	-0.00519368	60408756	60500743
1	606	0.254545	0.174545	0.08	60607906	60704247		1	607	0.244286	0.188571	0.0557143	60711270	60799958		1	607	0.253846	0.209231	0.0446154	60718642	60795926		1	604	1.00461	0.951182	0.0534283	60406996	60500437		1	607	0.942688	0.994476	-0.0517879	60711270	60799958		1	605	1.07667	1.00054	0.076135	60503521	60604860
1	607	0.208571	0.188571	0.02	60708036	60800770		1	608	0.306667	0.266667	0.04	60803053	60894417		1	608	0.282667	0.246667	0.036	60800790	60905742		1	605	1.10579	1.02032	0.0854739	60516812	60600646		1	608	1.0574	1.1207	-0.0632983	60803053	60894417		1	606	0.95099	0.96944	-0.0184494	60607906	60704457
1	608	0.284615	0.201538	0.0830769	60803045	60891708		1	609	0.246667	0.256667	-0.01	60900148	60992969		1	609	0.26	0.324706	-0.0647059	60905778	60993473		1	606	0.970719	0.948888	0.0218307	60607906	60704247		1	609	1.05622	1.04467	0.0115498	60900148	60992969		1	607	1.09411	0.974504	0.11961	60718642	60795926
1	609	0.228889	0.208889	0.02	60905778	60996427		1	610	0.335385	0.255385	0.08	61003384	61092612		1	610	0.353846	0.335385	0.0184615	61002380	61060999		1	607	1.10091	0.975884	0.125025	60708036	60800770		1	610	1.07946	1.05621	0.023256	61003384	61092612		1	608	0.984331	0.979696	0.00463456	60800790	60905742
1	610	0.313846	0.224615	0.0892308	61000064	61105013		1	611	0.32	0.317647	0.00235294	61101084	61202395		1	611	0.2025	0.2725	-0.07	61119908	61200412		1	608	1.09369	0.989561	0.10413	60803045	60891708		1	611	1.01458	1.04871	-0.0341272	61101084	61202395		1	609	1.13068	0.971136	0.159539	60905778	60993473
1	611	0.211429	0.302857	-0.0914286	61106276	61190067		1	612	0.208571	0.294286	-0.0857143	61208200	61298778		1	612	0.215	0.205	0.01	61201658	61298778		1	609	1.08119	0.992426	0.0887681	60905778	60996427		1	612	1.03306	1.0344	-0.00133771	61208200	61298778		1	610	0.975779	0.936483	0.0392967	61002380	61060999
1	612	0.263636	0.241818	0.0218182	61207890	61298778		1	613	0.355	0.29	0.065	61302335	61386037		1	613	0.295385	0.275385	0.02	61302333	61384402		1	610	1.05508	1.00347	0.0516104	61000064	61105013		1	613	1.03726	1.00292	0.0343436	61302335	61386037		1	611	1.07117	1.01324	0.0579264	61119908	61200412
1	613	0.268	0.24	0.028	61300138	61387908		1	614	0.255	0.278333	-0.0233333	61407416	61477163		1	614	0.1975	0.1825	0.015	61400999	61507876		1	611	1.0277	0.984229	0.0434704	61106276	61190067		1	614	0.992567	1.00006	-0.00749585	61407416	61477163		1	612	1.04816	0.987511	0.0606496	61201658	61298778
1	614	0.1775	0.2725	-0.095	61405833	61494745		1	615	0.201538	0.303077	-0.101538	61511345	61597948		1	615	0.18125	0.19875	-0.0175	61511348	61597948		1	612	1.07036	0.951194	0.119163	61207890	61298778		1	615	1.09608	1.04959	0.0464865	61511345	61597948		1	613	1.08171	0.975851	0.105857	61302333	61384402
1	615	0.14	0.165714	-0.0257143	61510119	61597944		1	616	0.197143	0.328571	-0.131429	61600731	61701667		1	616	0.238571	0.162857	0.0757143	61620566	61701667		1	613	1.07191	0.97809	0.0938179	61300138	61387908		1	616	1.07289	1.04797	0.0249261	61600731	61701667		1	614	1.1072	1.03494	0.0722556	61400999	61507876
1	616	0.242	0.186	0.056	61600731	61708512		1	617	0.305	0.2475	0.0575	61701697	61783744		1	617	0.271429	0.232857	0.0385714	61715672	61803243		1	614	1.01401	0.964797	0.0492137	61405833	61494745		1	617	1.05397	0.977281	0.0766933	61701697	61783744		1	615	1.15546	1.01452	0.140938	61511348	61597948
1	617	0.28	0.1725	0.1075	61708217	61783742		1	618	0.22	0.268333	-0.0483333	61803221	61901988		1	618	0.24	0.125714	0.114286	61803217	61877256		1	615	1.1548	1.03027	0.124525	61510119	61597944		1	618	1.01411	0.984585	0.0295298	61803221	61901988		1	616	1.14499	1.05028	0.094719	61600731	61701667
1	618	0.218571	0.134286	0.0842857	61810129	61904557		1	619	0.138	0.166	-0.028	61906583	61984279		1	619	0.15	0.157143	-0.00714286	61906492	61999349		1	616	1.06076	0.964336	0.096428	61600731	61708512		1	619	1.06496	1.01143	0.0535278	61906583	61984279		1	617	1.05929	0.987561	0.0717258	61715672	61803243
1	619	0.109231	0.104615	0.00461538	61906780	61999349		1	620	0.21	0.145	0.065	62036395	62090968		1	620	0.178182	0.192727	-0.0145455	62027930	62090968		1	617	1.11908	0.990294	0.128787	61708217	61783742		1	620	1.05754	1.01183	0.0457123	62036395	62090968		1	618	1.09138	1.06009	0.0312837	61803217	61877256
1	620	0.232	0.188	0.044	62036395	62101842		1	621	0.188	0.216	-0.028	62112361	62182812		1	621	0.0457143	0.208571	-0.162857	62112115	62179241		1	618	1.11902	1.02553	0.0934826	61810129	61904557		1	621	1.00578	1.03603	-0.0302508	62112361	62182812		1	619	1.14436	1.04013	0.104237	61906492	61999349
1	621	0.155	0.175	-0.02	62101886	62139601		1	622	0.22	0.235556	-0.0155556	62207913	62302404		1	622	0.134545	0.176364	-0.0418182	62207913	62302405		1	619	1.12964	0.974196	0.155448	61906780	61999349		1	622	1.01295	0.962727	0.0502239	62207913	62302404		1	620	1.0926	0.994159	0.0984393	62027930	62090968
1	622	0.188	0.197333	-0.00933333	62208315	62302415		1	623	0.175	0.271667	-0.0966667	62302415	62403161		1	623	0.025	0.07	-0.045	62308094	62368983		1	620	1.10401	0.971159	0.132851	62036395	62101842		1	623	0.95754	0.980586	-0.0230453	62302415	62403161		1	621	1.173	1.04054	0.132461	62112115	62179241
1	623	0.207692	0.186154	0.0215385	62320499	62403179		1	624	0.215714	0.207143	0.00857143	62403584	62506315		1	624	0.265714	0.228571	0.0371429	62419434	62484479		1	621	1.16199	1.02012	0.141866	62101886	62139601		1	624	1.05046	0.986263	0.0641945	62403584	62506315		1	622	1.16487	1.01287	0.151995	62207913	62302405
1	624	0.228889	0.18	0.0488889	62415468	62499866		1	625	0.276667	0.336667	-0.06	62529415	62559678		1	625	0.277143	0.19	0.0871429	62502370	62603229		1	622	1.02808	1.00945	0.0186352	62208315	62302415		1	625	1.03671	1.015	0.0217112	62529415	62559678		1	623	1.13612	1.001	0.135121	62304079	62368983
1	625	0.193333	0.229333	-0.036	62501353	62603576		1	626	0.368	0.268	0.1	62644021	62685147		1	626	0.2875	0.255	0.0325	62607314	62704498		1	623	1.02064	0.989332	0.0313029	62320499	62403179		1	626	1.04589	0.990234	0.0556579	62644021	62685147		1	624	1.16609	1.03387	0.132226	62419434	62484479
1	626	0.193333	0.211667	-0.0183333	62621610	62705001		1	627	0.198182	0.289091	-0.0909091	62708896	62800833		1	627	0.2025	0.2525	-0.05	62708844	62799728		1	624	1.07722	0.980049	0.0971695	62415468	62499866		1	627	0.984775	0.996015	-0.0112393	62708896	62800833		1	625	1.08109	1.01685	0.0642404	62502370	62603229
1	627	0.108571	0.251429	-0.142857	62707377	62802545		1	628	0.2	0.286	-0.086	62807377	62872190		1	628	0.352308	0.26	0.0923077	62807377	62896943		1	625	1.07272	0.983503	0.0892136	62501353	62603576		1	628	1.03123	1.04173	-0.0104914	62807377	62872190		1	626	1.06935	1.00175	0.0676016	62607314	62704498
1	628	0.221333	0.228	-0.00666667	62807374	62893371		1	629	0.372	0.314	0.058	62901415	63002066		1	629	0.245455	0.276364	-0.0309091	62901428	63002066		1	626	1.11282	1.02574	0.0870779	62621610	62705001		1	629	1.05085	1.01323	0.0376212	62901415	63002066		1	627	1.11055	1.01529	0.0952563	62708844	62799728
1	629	0.226667	0.206667	0.02	62901854	62974818		1	630	0.25	0.208	0.042	63016540	63095199		1	630	0.26	0.256	0.004	63002109	63095035		1	627	1.09008	1.0005	0.0895826	62707377	62802545		1	630	1.02804	1.01863	0.00940866	63016540	63095199		1	628	1.01659	0.98713	0.0294564	62807377	62896943
1	630	0.14	0.202	-0.062	63006936	63095199		1	631	0.192	0.246	-0.054	63113140	63198007		1	631	0.241429	0.31	-0.0685714	63107546	63210661		1	628	1.01458	1.01011	0.00447116	62807374	62893371		1	631	1.06496	0.982135	0.0828228	63113140	63198007		1	629	1.07398	1.00389	0.0700918	62901428	63002066
1	631	0.24	0.194286	0.0457143	63157613	63209557		1	632	0.202	0.212	-0.01	63217337	63290077		1	632	0.234286	0.24	-0.00571429	63238055	63290064		1	629	1.02473	0.969542	0.0551833	62901854	62974818		1	632	1.0589	1.01513	0.0437668	63217337	63290077		1	630	1.11303	1.02113	0.0918981	63002109	63095035
1	632	0.171429	0.222857	-0.0514286	63240739	63300316		1	633	0.198462	0.255385	-0.0569231	63310472	63402208		1	633	0.216	0.246	-0.03	63320450	63406508		1	630	1.10219	0.979179	0.123012	63006936	63095199		1	633	0.998841	1.00698	-0.00814428	63310472	63402208		1	631	1.0754	0.997033	0.0783708	63107546	63210661
1	633	0.2525	0.2325	0.02	63332589	63400879		1	634	0.356471	0.278824	0.0776471	63401272	63508318		1	634	0.172727	0.258182	-0.0854545	63407700	63490675		1	631	1.04052	0.99795	0.0425719	63157613	63209557		1	634	1.01834	0.983129	0.0352101	63401272	63508318		1	632	1.07421	1.01727	0.0569407	63238055	63290064
1	634	0.205	0.218333	-0.0133333	63401228	63490464		1	635	0.255	0.203333	0.0516667	63509262	63586102		1	635	0.2325	0.265	-0.0325	63520918	63581761		1	632	1.06287	1.01705	0.0458283	63240739	63300316		1	635	1.0143	0.996749	0.0175488	63509262	63586102		1	633	1.00821	0.961253	0.0469606	63320450	63406508
1	635	0.242222	0.186667	0.0555556	63507626	63571795		1	636	0.221818	0.298182	-0.0763636	63608521	63690221		1	636	0.442222	0.235556	0.206667	63609832	63692481		1	633	1.03948	0.981011	0.0584712	63332589	63400879		1	636	0.964236	0.996924	-0.0326874	63608521	63690221		1	634	1.07598	0.961974	0.114007	63407700	63490675
1	636	0.23	0.2125	0.0175	63606191	63687487		1	637	0.368	0.34	0.028	63748664	63792661		1	637	0.4	0.315	0.085	63743848	63765055		1	634	1.09548	1.01517	0.0803073	63401228	63490464		1	637	1.01856	1.01263	0.0059296	63748664	63792661		1	635	1.09186	1.00755	0.0843198	63520918	63581761
1	637	0.54	0.2	0.34	63720922	63765060		1	638	0.1275	0.25625	-0.12875	63801991	63896481		1	638	0.310667	0.254667	0.056	63803308	63904836		1	635	1.07291	1.03022	0.0426882	63507626	63571795		1	638	1.0576	1.06401	-0.00640743	63801991	63896481		1	636	0.995112	1.04047	-0.0453545	63609832	63692481
1	638	0.265882	0.232941	0.0329412	63811014	63904836		1	639	0.265455	0.381818	-0.116364	63913818	64006412		1	639	0.397778	0.357778	0.04	63907126	63999414		1	636	1.03721	0.998958	0.0382501	63606191	63687487		1	639	1.06483	1.02583	0.0389999	63913818	64006412		1	637	0.836055	0.95489	-0.118835	63743848	63765055
1	639	0.18	0.217778	-0.0377778	63917482	63999414		1	640	0.235714	0.227143	0.00857143	64006391	64103165		1	640	0.327143	0.341429	-0.0142857	64004120	64103165		1	637	1.03654	0.977157	0.0593801	63720922	63765060		1	640	1.03253	1.01202	0.0205111	64006391	64103165		1	638	1.07365	0.97591	0.0977437	63803308	63904836
1	640	0.215	0.1825	0.0325	64013730	64103165		1	641	0.130588	0.251765	-0.121176	64110166	64199349		1	641	0.3	0.262222	0.0377778	64105157	64185140		1	638	1.05975	0.985569	0.0741766	63811014	63904836		1	641	1.03636	1.04312	-0.00675727	64110166	64199349		1	639	0.985247	0.930043	0.0552036	63907126	63999414
1	641	0.26	0.261667	-0.00166667	64125841	64199475		1	642	0.263158	0.287368	-0.0242105	64201512	64303227		1	642	0	0	0	64286931	64289425		1	639	1.1039	0.983899	0.120003	63917482	63999414		1	642	1.07118	1.0754	-0.0042165	64201512	64303227		1	640	1.03985	0.955154	0.0846959	64004120	64103165
1	642	0.285714	0.29	-0.00428571	64205115	64303227		1	643	0.141429	0.248571	-0.107143	64305267	64400265		1	643	0	0	0	64329120	64335519		1	640	1.17478	0.998992	0.175788	64013730	64103165		1	643	1.0588	1.06246	-0.00366255	64305267	64400265		1	641	1.04872	0.989684	0.0590411	64105157	64202837
1	643	0.21875	0.24125	-0.0225	64305267	64392383		1	644	0.277333	0.228	0.0493333	64416780	64500722		1	644	0.377143	0.3	0.0771429	64403263	64500722		1	641	1.04042	0.964121	0.0762942	64103514	64199475		1	644	1.08704	1.20386	-0.116828	64416780	64500722		1	642	1.00638	1.05494	-0.0485627	64211714	64303227
1	644	0.245	0.24	0.005	64403263	64498344		1	645	0.224444	0.255556	-0.0311111	64506239	64599664		1	645	0.34	0.381538	-0.0415385	64528791	64599116		1	642	1.04659	0.943137	0.10345	64205115	64303227		1	645	1.03388	1.06529	-0.0314103	64506239	64599664		1	643	1.02052	1.01714	0.00338599	64305881	64400323
1	645	0.288	0.224	0.064	64502935	64599664		1	646	0.30875	0.25875	0.05	64619901	64704818		1	646	0.305	0.23375	0.07125	64601381	64704818		1	643	1.08641	0.960341	0.126066	64305267	64392383		1	646	1.05216	1.05289	-0.000725909	64619901	64704818		1	644	1.01035	0.947605	0.0627463	64403263	64500722
1	646	0.28	0.152308	0.127692	64606695	64698474		1	647	0.29	0.225	0.065	64772166	64798112		1	647	0.203333	0.206667	-0.00333333	64704889	64806442		1	644	0.987781	0.990913	-0.00313172	64403263	64498344		1	647	1.07482	1.04907	0.0257479	64772166	64798112		1	645	0.943711	0.896688	0.0470233	64528791	64599116
1	647	0.208	0.208	0	64714263	64772162		1	648	0.295385	0.235385	0.06	64814991	64903829		1	648	0.22	0.4	-0.18	64808436	64902492		1	645	1.04741	0.969311	0.0780962	64502935	64599664		1	648	0.966795	1.00922	-0.0424203	64814991	64903829		1	646	0.999006	1.00289	-0.00388274	64601381	64704818
1	648	0.231	0.226	0.005	64808436	64899963		1	649	0.294286	0.222857	0.0714286	64910971	65008088		1	649	0.268235	0.232941	0.0352941	64905310	65008088		1	646	1.11499	1.03433	0.0806555	64601395	64698474		1	649	1.01952	1.03061	-0.0110927	64910971	65008088		1	647	1.1184	1.01544	0.10296	64704889	64806442
1	649	0.197333	0.224	-0.0266667	64903859	65007181		1	650	0.216	0.212	0.004	65008451	65101731		1	650	0.162857	0.26	-0.0971429	65008080	65092522		1	647	1.06592	0.924423	0.141501	64714263	64772162		1	650	1.07499	1.05949	0.0154983	65008451	65101731		1	648	0.919759	0.911351	0.0084073	64808436	64902492
1	650	0.194286	0.231429	-0.0371429	65008435	65077208		1	651	0.1375	0.2625	-0.125	65121560	65179079		1	651	0.224	0.278667	-0.0546667	65109645	65199137		1	648	1.06071	0.961752	0.0989563	64808436	64899963		1	651	1.03914	1.02545	0.0136884	65121560	65179079		1	649	1.07603	0.993596	0.0824371	64905310	65008088
1	651	0.269091	0.221818	0.0472727	65101420	65197172		1	652	0.193846	0.126154	0.0676923	65201258	65281370		1	652	0.323636	0.201818	0.121818	65201258	65279821		1	649	1.08363	0.962115	0.121518	64903859	65007181		1	652	1.13779	1.08328	0.0545101	65201258	65281370		1	650	0.953688	0.947154	0.00653372	65008080	65092522
1	652	0.13875	0.16625	-0.0275	65200616	65281369		1	653	0.267273	0.278182	-0.0109091	65313194	65384642		1	653	0.428889	0.275556	0.153333	65317105	65388012		1	650	1.02649	0.994414	0.0320728	65008435	65077208		1	653	1.04399	1.07337	-0.0293772	65313194	65384642		1	651	1.05787	1.00195	0.0559222	65109645	65199137
1	653	0.282857	0.238571	0.0442857	65302434	65398815		1	654	0.275	0.228333	0.0466667	65400324	65475713		1	654	0.321667	0.283333	0.0383333	65400372	65485260		1	651	1.12516	1.00718	0.117976	65101420	65197172		1	654	1.09962	1.03374	0.0658758	65400324	65475713		1	652	1.0558	0.994235	0.0615608	65201258	65279821
1	654	0.248	0.2	0.048	65403721	65475713		1	655	0.162222	0.186667	-0.0244444	65500949	65596906		1	655	0.104615	0.144615	-0.04	65514384	65584083		1	652	1.16426	1.00348	0.160787	65200616	65281369		1	655	1.1259	1.08122	0.0446855	65500949	65596906		1	653	0.979444	0.906682	0.0727621	65317105	65388012
1	655	0.168889	0.155556	0.0133333	65530506	65596895		1	656	0.226667	0.224	0.00266667	65600973	65697198		1	656	0.387778	0.344444	0.0433333	65600973	65705130		1	653	1.09675	0.998304	0.0984463	65302434	65398815		1	656	1.14439	1.13781	0.00658273	65600973	65697198		1	654	1.0406	0.955812	0.0847898	65400372	65485260
1	656	0.158667	0.177333	-0.0186667	65600555	65705143		1	657	0.236	0.301333	-0.0653333	65705119	65797999		1	657	0.417895	0.273684	0.144211	65705119	65801873		1	654	1.16892	1.02002	0.148903	65403721	65483258		1	657	1.12128	1.07882	0.0424563	65705119	65797999		1	655	1.15684	1.00806	0.148783	65514384	65584083
1	657	0.288	0.233333	0.0546667	65705094	65798098		1	658	0.3	0.196364	0.103636	65816605	65898390		1	658	0.236923	0.258462	-0.0215385	65811571	65898502		1	655	1.18067	1.0171	0.163565	65530506	65596895		1	658	1.11897	1.08457	0.0344066	65816605	65898390		1	656	0.954502	0.920412	0.0340906	65600973	65705130
1	658	0.17875	0.14875	0.03	65803748	65894686		1	659	0.235714	0.242857	-0.00714286	65900192	65996166		1	659	0.2075	0.3125	-0.105	65949257	65984943		1	656	1.17695	0.983107	0.193841	65600555	65705143		1	659	1.05243	1.02219	0.03024	65900192	65996166		1	657	0.855754	0.902983	-0.0472288	65705119	65801873
1	659	0.313846	0.287692	0.0261538	65914948	65989331		1	660	0.3325	0.26625	0.06625	66000991	66093843		1	660	0.355	0.345	0.01	66000991	66079961		1	657	1.05711	0.959013	0.0980974	65705094	65798098		1	660	1.01779	1.06688	-0.0490953	66000991	66093843		1	658	1.05979	0.930808	0.128982	65811571	65898502
1	660	0.248	0.193333	0.0546667	66000991	66090710		1	661	0.221667	0.195	0.0266667	66113769	66200264		1	661	0.313333	0.296667	0.0166667	66113769	66200264		1	658	1.1444	1.02934	0.115057	65803748	65894686		1	661	1.03166	1.05291	-0.0212504	66113769	66200264		1	659	0.995135	0.94002	0.055114	65949257	65984943
1	661	0.182857	0.211429	-0.0285714	66120458	66206277		1	662	0.21	0.282857	-0.0728571	66208215	66295996		1	662	0.32	0.287273	0.0327273	66200268	66287964		1	659	1.0336	0.959932	0.0736723	65914948	65989331		1	662	1.07014	1.06504	0.00510233	66208215	66295996		1	660	0.899847	0.914085	-0.0142377	66000991	66079961
1	662	0.223636	0.3	-0.0763636	66208218	66291760		1	663	0.238667	0.181333	0.0573333	66302043	66386739		1	663	0.242857	0.222857	0.02	66301639	66400404		1	660	1.08986	1.02133	0.0685319	66000991	66090710		1	663	0.990199	1.00516	-0.0149657	66302043	66386739		1	661	1.04243	0.963343	0.0790913	66113769	66200264
1	663	0.2025	0.1525	0.05	66308795	66386739		1	664	0.238333	0.306667	-0.0683333	66419217	66494868		1	664	0.215556	0.206667	0.00888889	66431964	66499630		1	661	1.04503	1.0121	0.0329318	66120458	66206277		1	664	1.08208	1.05916	0.0229217	66419217	66494868		1	662	1.03512	1.00586	0.0292655	66200268	66287964
1	664	0.231111	0.22	0.0111111	66420285	66492438		1	665	0.21	0.25	-0.04	66500469	66593081		1	665	0.112	0.206	-0.094	66510520	66595088		1	662	1.03783	0.969107	0.0687217	66208218	66291760		1	665	1.0323	1.014	0.0183027	66500469	66593081		1	663	1.13638	1.02543	0.110945	66301639	66400404
1	665	0.271429	0.148571	0.122857	66559180	66605605		1	666	0.28	0.294667	-0.0146667	66600844	66701788		1	666	0.234118	0.198824	0.0352941	66614274	66700947		1	663	1.10513	0.973709	0.131424	66308795	66386739		1	666	1.04031	1.05542	-0.0151151	66600844	66701788		1	664	1.16014	1.00576	0.154382	66431964	66499630
1	666	0.267692	0.216923	0.0507692	66605655	66700968		1	667	0.14	0.197143	-0.0571429	66711389	66794951		1	667	0.191111	0.211111	-0.02	66705806	66779981		1	664	1.07762	1.05145	0.0261715	66420285	66492438		1	667	1.03668	1.06511	-0.0284257	66711389	66794951		1	665	1.15234	1.02663	0.125702	66510520	66595088
1	667	0.224	0.23	-0.006	66705805	66803689		1	668	0.2	0.333333	-0.133333	66808840	66859509		1	668	0.201176	0.168235	0.0329412	66800610	66884823		1	665	1.00569	1.03105	-0.0253566	66559180	66605605		1	668	0.921538	1.00333	-0.0817934	66808840	66859509		1	666	1.14178	0.999018	0.14276	66614274	66700947
1	668	0.25	0.266	-0.016	66808071	66908018		1	669	0.168	0.274667	-0.106667	66901077	66988593		1	669	0.209091	0.227273	-0.0181818	66908019	67002942		1	666	1.11804	1.0038	0.114239	66605655	66700968		1	669	1.06529	1.06262	0.00266698	66901077	66988593		1	667	1.15444	1.0322	0.122246	66705806	66779981
1	669	0.196923	0.143077	0.0538462	66910050	67002942		1	670	0.195	0.2525	-0.0575	67007640	67045760		1	670	0.16	0.294545	-0.134545	67007640	67083598		1	667	1.0618	0.954029	0.107771	66705805	66803689		1	670	1.08116	1.08307	-0.00190937	67007640	67045760		1	668	1.13774	1.01453	0.123204	66800610	66884823
1	670	0.3375	0.2725	0.065	67007640	67095352		1	671	0.32125	0.2825	0.03875	67102208	67198052		1	671	0.225	0.366	-0.141	67102209	67202036		1	668	1.1216	0.978684	0.142914	66808071	66908018		1	671	1.09149	1.06207	0.0294193	67102208	67198052		1	669	1.13245	0.982848	0.149605	66908019	67002942
1	671	0.314667	0.266667	0.048	67118326	67198457		1	672	0.31	0.206667	0.103333	67206684	67296165		1	672	0.226667	0.288	-0.0613333	67206684	67296165		1	669	1.11646	1.01828	0.098181	66910050	67002942		1	672	1.05085	1.09082	-0.0399658	67206684	67296165		1	670	1.03717	0.913268	0.123899	67007640	67083598
1	672	0.307692	0.218462	0.0892308	67204624	67296165		1	673	0.221333	0.332	-0.110667	67300432	67401677		1	673	0.205556	0.245556	-0.04	67300432	67388578		1	670	1.0034	0.970986	0.032412	67007640	67095352		1	673	1.03944	0.998732	0.040712	67300432	67401677		1	671	1.00519	0.950049	0.0551412	67102209	67202036
1	673	0.133333	0.252	-0.118667	67301652	67401681		1	674	0.22	0.254286	-0.0342857	67401679	67492530		1	674	0.108	0.174667	-0.0666667	67401679	67492530		1	671	1.02185	0.969509	0.0523457	67118326	67198457		1	674	1.0492	1.02647	0.0227274	67401679	67492530		1	672	1.074	0.961683	0.112315	67206684	67296165
1	674	0.118571	0.155714	-0.0371429	67401679	67506856		1	675	0.15	0.26	-0.11	67512645	67607054		1	675	0.228889	0.175556	0.0533333	67521914	67597412		1	672	1.04754	0.992363	0.0551769	67204624	67296165		1	675	1.04713	1.04857	-0.00144246	67512645	67607054		1	673	1.06518	1.0383	0.0268869	67300432	67388578
1	675	0.185455	0.201818	-0.0163636	67509698	67589164		1	676	0.128	0.272	-0.144	67608485	67680861		1	676	0.233333	0.157778	0.0755556	67601025	67660935		1	673	1.10539	1.0078	0.0975897	67301652	67401681		1	676	1.00567	0.984735	0.0209304	67608485	67680861		1	674	1.13749	1.02123	0.116265	67401679	67492530
1	676	0.195556	0.202222	-0.00666667	67620716	67705778		1	677	0.229231	0.216923	0.0123077	67718596	67804019		1	677	0.2775	0.0775	0.2	67745655	67798925		1	674	1.0854	1.03155	0.0538553	67401679	67506856		1	677	1.03411	0.984296	0.0498114	67718596	67804019		1	675	1.16696	1.12892	0.0380437	67521914	67597412
1	677	0.248	0.229333	0.0186667	67718591	67795560		1	678	0.318667	0.270667	0.048	67805037	67902192		1	678	0.209231	0.316923	-0.107692	67805037	67902191		1	675	1.07631	1.02996	0.0463543	67509698	67589164		1	678	1.01202	1.02896	-0.0169401	67805037	67902192		1	676	1.15964	1.04623	0.1134	67601025	67660935
1	678	0.243333	0.281667	-0.0383333	67809897	67898904		1	679	0.315	0.288333	0.0266667	67903273	67994707		1	679	0.275556	0.1	0.175556	67903273	67966413		1	676	1.03948	0.996111	0.0433711	67620716	67705778		1	679	1.00723	0.994417	0.01281	67903273	67994707		1	677	1.13772	1.075	0.0627213	67745655	67798925
1	679	0.16	0.24	-0.08	67903273	67930228		1	680	0.28	0.287143	-0.00714286	68000264	68100911		1	680	0.292	0.162667	0.129333	68003492	68099591		1	677	1.04733	0.968717	0.0786094	67718591	67795560		1	680	0.98567	0.970766	0.0149042	68000264	68100911		1	678	1.10349	0.992521	0.110966	67805037	67902191
1	680	0.294667	0.270667	0.024	68001164	68099589		1	681	0.205333	0.248	-0.0426667	68108604	68200361		1	681	0.229091	0.274545	-0.0454545	68104178	68195587		1	678	0.984698	0.950481	0.0342174	67809897	67898904		1	681	1.04222	0.998366	0.0438523	68108604	68200361		1	679	1.12462	1.0531	0.0715246	67903273	67978439
1	681	0.232857	0.211429	0.0214286	68104196	68191887		1	682	0.146	0.336	-0.19	68220413	68297442		1	682	0.108889	0.184444	-0.0755556	68232217	68302572		1	679	1.04663	1.01613	0.0304905	67903273	67980154		1	682	1.05239	1.07182	-0.019426	68220413	68297442		1	680	1.07992	1.0135	0.0664253	68003492	68099591
1	682	0.2025	0.1975	0.005	68218766	68302567		1	683	0.224706	0.255294	-0.0305882	68302587	68391033		1	683	0.23	0.146	0.084	68317213	68398546		1	680	1.01498	0.971357	0.0436241	68001164	68099589		1	683	1.03863	0.999597	0.0390339	68302587	68391033		1	681	1.0616	0.991776	0.0698226	68104178	68200361
1	683	0.23	0.1875	0.0425	68305539	68399855		1	684	0.202	0.326	-0.124	68403104	68480916		1	684	0.162857	0.178571	-0.0157143	68403099	68501208		1	681	1.03376	0.968387	0.0653778	68104196	68191887		1	684	0.983293	0.989234	-0.00594149	68403104	68480916		1	682	1.16478	1.01417	0.150612	68218748	68302572
1	684	0.1875	0.1575	0.03	68418987	68501208		1	685	0.1375	0.2025	-0.065	68501290	68602048		1	685	0.235	0.215	0.02	68503358	68602013		1	682	1.07451	0.993636	0.0808699	68218766	68302567		1	685	1.05002	1.02583	0.0241967	68501290	68602048		1	683	1.18123	1.0565	0.124721	68317213	68398546
1	685	0.196667	0.223333	-0.0266667	68505420	68577194		1	686	0.209231	0.3	-0.0907692	68617809	68702843		1	686	0.198333	0.241667	-0.0433333	68606698	68702843		1	683	1.06632	0.970986	0.0953328	68305539	68399855		1	686	1.01402	0.967376	0.0466395	68617809	68702843		1	684	1.21439	1.06983	0.14456	68403099	68501208
1	686	0.193846	0.213846	-0.02	68602102	68670586		1	687	0.232727	0.281818	-0.0490909	68703681	68795904		1	687	0.262	0.242	0.02	68703345	68782951		1	684	1.03054	1.00948	0.0210584	68418987	68501208		1	687	1.02295	0.973746	0.0492023	68703681	68795904		1	685	1.07931	0.999845	0.0794675	68503358	68602013
1	687	0.218571	0.238571	-0.02	68708487	68806762		1	688	0.214286	0.285714	-0.0714286	68824188	68901904		1	688	0.2125	0.1525	0.06	68803670	68901904		1	685	1.12985	1.00502	0.124823	68505420	68577194		1	688	0.979628	0.979836	-0.000207542	68824188	68901904		1	686	1.1223	1.01837	0.103934	68606698	68702843
1	688	0.302857	0.245714	0.0571429	68806773	68864188		1	689	0.281176	0.277647	0.00352941	68905734	68989496		1	689	0.252	0.245333	0.00666667	68905665	68994670		1	686	1.10946	1.02269	0.0867657	68602102	68670586		1	689	0.998955	1.00942	-0.0104636	68905734	68989496		1	687	1.04633	0.992053	0.0542756	68703345	68782951
1	689	0.209091	0.232727	-0.0236364	68905665	68980013		1	690	0.193333	0.261333	-0.068	69020404	69100493		1	690	0.307692	0.269231	0.0384615	69019833	69100493		1	687	1.02406	0.982108	0.0419534	68708487	68806762		1	690	1.0503	1.0037	0.0466019	69020404	69100493		1	688	1.06374	1.02509	0.0386477	68803670	68901904
1	690	0.18	0.3	-0.12	69013907	69035311		1	691	0.201818	0.329091	-0.127273	69106875	69184828		1	691	0.374286	0.175714	0.198571	69103985	69208357		1	688	1.00982	1.02195	-0.012125	68806773	68874564		1	691	1.0522	1.04773	0.00447047	69106875	69184828		1	689	1.07137	0.972442	0.0989302	68905665	68994670
1	691	0.265	0.125	0.14	69117049	69197082		1	692	0.241818	0.292727	-0.0509091	69208357	69301534		1	692	0.232308	0.256923	-0.0246154	69208357	69301582		1	689	1.00464	0.984499	0.0201389	68905665	68980013		1	692	0.947304	1.01538	-0.0680711	69208357	69301534		1	690	1.0889	1.01118	0.0777207	69019833	69100493
1	692	0.250769	0.249231	0.00153846	69204153	69301581		1	693	0.185	0.215	-0.03	69305269	69392951		1	693	0.192	0.192	-6.47449e-18	69303685	69405057		1	690	1.0936	1.01409	0.0795111	69013907	69097258		1	693	1.0503	1.0372	0.0130992	69305269	69392951		1	691	1.02938	0.994345	0.0350332	69103985	69208357
1	693	0.211667	0.208333	0.00333333	69311483	69393696		1	694	0.226667	0.264	-0.0373333	69405225	69487886		1	694	0.221667	0.206667	0.015	69412483	69487886		1	691	1.03433	1.03126	0.00306509	69103093	69197082		1	694	1.04119	1.02343	0.0177612	69405225	69487886		1	692	1.04598	0.9545	0.0914761	69208357	69301582
1	694	0.131429	0.205714	-0.0742857	69407432	69465974		1	695	0.285714	0.292857	-0.00714286	69501176	69599473		1	695	0.308571	0.255714	0.0528571	69501176	69599467		1	692	1.06225	0.992379	0.0698691	69204153	69301581		1	695	1.02385	1.00005	0.0238033	69501176	69599473		1	693	1.1429	1.04246	0.100435	69303685	69405057
1	695	0.252	0.242	0.01	69501191	69578790		1	696	0.253333	0.308	-0.0546667	69602067	69706744		1	696	0.282667	0.277333	0.00533333	69600793	69693591		1	693	1.05586	0.982992	0.0728654	69311483	69393696		1	696	1.05228	1.04656	0.00572618	69602067	69706744		1	694	1.14126	1.00607	0.135194	69412483	69487886
1	696	0.269412	0.261176	0.00823529	69600792	69687962		1	697	0.214545	0.24	-0.0254545	69719457	69801578		1	697	0.328571	0.211429	0.117143	69739576	69798416		1	694	1.0809	0.99498	0.0859157	69407432	69465974		1	697	1.01533	1.02719	-0.0118577	69719457	69801578		1	695	1.03765	1.01314	0.0245154	69501176	69599467
1	697	0.212	0.152	0.06	69729131	69801574		1	698	0.177143	0.268571	-0.0914286	69802071	69865328		1	698	0.19	0.155	0.035	69807400	69905444		1	695	1.07842	1.01156	0.0668596	69501191	69578790		1	698	1.07581	1.09867	-0.0228669	69802071	69865328		1	696	1.08249	0.993467	0.0890219	69600793	69693591
1	698	0.202222	0.24	-0.0377778	69847088	69905425		1	699	0.162857	0.248571	-0.0857143	69923090	69988944		1	699	0.295	0.253333	0.0416667	69926333	69988945		1	696	1.09927	0.989355	0.109918	69600792	69687962		1	699	1.02889	1.03426	-0.0053671	69923090	69988944		1	697	1.08838	1.01741	0.0709711	69729131	69798416
1	699	0.16	0.283333	-0.123333	69909802	69988944		1	700	0.141538	0.309231	-0.167692	70010477	70103732		1	700	0.303077	0.255385	0.0476923	70010155	70103732		1	697	1.10377	0.97809	0.125678	69729131	69801574		1	700	1.05098	1.08574	-0.0347626	70010477	70103732		1	698	1.07733	1.05387	0.0234595	69802071	69905444
1	700	0.241333	0.209333	0.032	70010825	70092056		1	701	0.227143	0.255714	-0.0285714	70108452	70200580		1	701	0.36	0.352727	0.00727273	70144437	70200579		1	698	1.13827	1.01305	0.125215	69847088	69905425		1	701	1.01259	1.05047	-0.037874	70108452	70200580		1	699	0.940352	0.957734	-0.0173816	69926333	69988945
1	701	0.284211	0.253684	0.0305263	70114828	70200579		1	702	0.233333	0.216667	0.0166667	70202716	70298701		1	702	0.322222	0.235556	0.0866667	70210693	70298701		1	699	1.04413	0.951554	0.0925783	69909802	69988944		1	702	1.07005	1.02633	0.0437183	70202716	70298701		1	700	1.02879	0.929663	0.0991267	70010155	70103732
1	702	0.24	0.249091	-0.00909091	70201867	70293849		1	703	0.195	0.233333	-0.0383333	70301141	70406813		1	703	0.278333	0.18	0.0983333	70301143	70400784		1	700	1.1032	0.961719	0.141482	70010825	70092056		1	703	1.03166	1.00633	0.0253252	70301141	70406813		1	701	0.997102	0.879483	0.117619	70144437	70200579
1	703	0.215556	0.364444	-0.148889	70315374	70379130		1	704	0.2	0.24	-0.04	70408869	70504858		1	704	0.208571	0.181429	0.0271429	70417096	70504858		1	701	1.08998	0.991734	0.098245	70114828	70200579		1	704	1.0364	1.04736	-0.010966	70408869	70504858		1	702	1.13703	1.01007	0.126969	70210693	70298701
1	704	0.209091	0.207273	0.00181818	70407719	70508202		1	705	0.25	0.266667	-0.0166667	70508549	70608292		1	705	0.266667	0.195556	0.0711111	70527430	70562686		1	702	1.07322	1.00295	0.0702715	70201867	70293849		1	705	1.04029	1.04374	-0.00345213	70508549	70608292		1	703	1.11913	1.02182	0.0973159	70301143	70400784
1	705	0.184615	0.227692	-0.0430769	70512806	70602607		1	706	0.171429	0.241429	-0.07	70612474	70698475		1	706	0.275	0.18	0.095	70606025	70695009		1	703	0.988674	0.952984	0.0356902	70315374	70379130		1	706	1.02637	1.0049	0.021466	70612474	70698475		1	704	1.13697	1.01727	0.119702	70417096	70504858
1	706	0.084	0.146	-0.062	70606004	70699132		1	707	0.304	0.210667	0.0933333	70708422	70805216		1	707	0.288571	0.197143	0.0914286	70700673	70806309		1	704	1.03198	0.99098	0.0410039	70407719	70508202		1	707	1.01136	1.06475	-0.0533954	70708422	70805216		1	705	1.04841	1.02787	0.0205448	70527430	70591266
1	707	0.223333	0.215	0.00833333	70703176	70806309		1	708	0.2475	0.2275	0.02	70835469	70895824		1	708	0.354545	0.241818	0.112727	70810041	70895833		1	705	1.0782	1.00434	0.0738656	70512806	70602607		1	708	1.04259	1.03127	0.011314	70835469	70895824		1	706	1.08584	1.07027	0.0155661	70606025	70695009
1	708	0.146	0.166	-0.02	70813904	70881974		1	709	0.238667	0.285333	-0.0466667	70912351	71004390		1	709	0.262667	0.276	-0.0133333	70902987	70999648		1	706	1.09453	1.02102	0.0735129	70606004	70699132		1	709	1.04912	1.01963	0.0294956	70912351	71004390		1	707	1.06963	0.993687	0.0759403	70700673	70806309
1	709	0.187692	0.152308	0.0353846	70912351	71003724		1	710	0.105455	0.250909	-0.145455	71032953	71100358		1	710	0.238	0.132	0.106	71000068	71083862		1	707	1.05545	0.984229	0.0712234	70703176	70806309		1	710	1.02445	1.01483	0.00962119	71032953	71100358		1	708	1.03775	1.01579	0.0219551	70810041	70895833
1	710	0.215	0.208333	0.00666667	71006047	71080775		1	711	0.254286	0.275714	-0.0214286	71102960	71202217		1	711	0.350769	0.224615	0.126154	71115751	71202217		1	708	1.09224	0.978981	0.113264	70813904	70881974		1	711	1.04392	1.0289	0.0150249	71102960	71202217		1	709	1.07646	1.00987	0.0665894	70902987	70999648
1	711	0.191429	0.174286	0.0171429	71102957	71202210		1	712	0.263636	0.26	0.00363636	71204695	71281906		1	712	0.266154	0.269231	-0.00307692	71204695	71302093		1	709	1.10433	0.98202	0.122307	70912351	71003724		1	712	1.00111	0.979108	0.021998	71204695	71281906		1	710	1.12983	1.0357	0.0941256	71000068	71083862
1	712	0.197143	0.182857	0.0142857	71204695	71306127		1	713	0.251667	0.196667	0.055	71311171	71404432		1	713	0.32125	0.28875	0.0325	71302069	71384806		1	710	1.04716	0.980516	0.0666482	71006047	71080775		1	713	1.01687	1.03883	-0.0219559	71311171	71404432		1	711	1.06843	0.986813	0.0816128	71102070	71202217
1	713	0.24625	0.21	0.03625	71306120	71404435		1	714	0.192857	0.247143	-0.0542857	71405449	71496687		1	714	0.3	0.155	0.145	71409477	71500611		1	711	1.07882	0.990029	0.0887872	71102957	71202210		1	714	1.08872	1.07089	0.0178244	71405449	71496687		1	712	1.10271	1.00451	0.0982025	71204695	71302093
1	714	0.176	0.154	0.022	71405433	71496733		1	715	0.285	0.271667	0.0133333	71500612	71595026		1	715	0.24	0.164286	0.0757143	71501508	71595026		1	712	1.07847	1.00813	0.0703347	71204695	71306127		1	715	1.0728	1.0105	0.0623042	71500612	71595026		1	713	1.10644	0.960423	0.14602	71302069	71404432
1	715	0.22625	0.245	-0.01875	71500671	71595025		1	716	0.302222	0.275556	0.0266667	71606106	71703425		1	716	0.272	0.32	-0.048	71603122	71702615		1	713	1.07564	0.953782	0.121861	71306120	71404435		1	716	0.990175	0.985612	0.00456212	71606106	71703425		1	714	1.15499	1.0306	0.124394	71409477	71500611
1	716	0.23375	0.2225	0.01125	71602321	71696394		1	717	0.248889	0.26	-0.0111111	71724018	71811059		1	717	0.3725	0.27	0.1025	71727001	71811764		1	714	1.06617	0.987101	0.0790661	71405433	71496733		1	717	0.951356	0.977725	-0.0263687	71724018	71811059		1	715	1.15547	1.03592	0.119549	71501508	71595026
1	717	0.256	0.26	-0.004	71712412	71808777		1	718	0.227692	0.232308	-0.00461538	71820552	71904314		1	718	0.246667	0.225	0.0216667	71814495	71888958		1	715	1.0341	0.999701	0.0343993	71500671	71595025		1	718	1.07624	0.999448	0.0767942	71820552	71904314		1	716	1.05618	0.979712	0.0764665	71603122	71702615
1	718	0.258182	0.243636	0.0145455	71809609	71897134		1	719	0.336	0.284	0.052	71908014	72003024		1	719	0.290667	0.213333	0.0773333	71907919	72002361		1	716	0.952909	0.983425	-0.0305153	71602321	71696394		1	719	1.03068	1.01653	0.0141533	71908014	72003024		1	717	1.04828	0.998116	0.0501594	71727001	71811764
1	719	0.22	0.215	0.005	71907919	71988657		1	720	0.293846	0.207692	0.0861538	72006016	72071040		1	720	0.3375	0.2675	0.07	72022189	72093474		1	717	1.08121	1.02502	0.056183	71712412	71808777		1	720	1.00393	0.974144	0.029783	72006016	72071040		1	718	1.10229	0.971335	0.130959	71814495	71888958
1	720	0.29	0.3	-0.01	72006034	72095623		1	721	0.201667	0.213333	-0.0116667	72100336	72203678		1	721	0.366316	0.266316	0.1	72100336	72203762		1	718	1.02052	0.946783	0.0737337	71809609	71897134		1	721	1.05131	0.986918	0.0643927	72100336	72203678		1	719	1.11126	0.985598	0.12566	71907919	72002361
1	721	0.248571	0.234286	0.0142857	72100480	72158845		1	722	0.21375	0.2475	-0.03375	72208540	72302724		1	722	0.285714	0.255714	0.03	72208330	72302724		1	719	1.06596	0.999577	0.0663878	71907919	71988657		1	722	0.992784	0.975336	0.017448	72208540	72302724		1	720	1.09191	0.972642	0.119269	72022189	72093474
1	722	0.263333	0.205	0.0583333	72218231	72302727		1	723	0.181667	0.253333	-0.0716667	72302766	72396668		1	723	0.371429	0.248571	0.122857	72302765	72398693		1	720	0.999676	0.98792	0.0117563	72006034	72095623		1	723	1.02991	1.03191	-0.00199888	72302766	72396668		1	721	1.05595	0.981817	0.0741318	72100336	72203762
1	723	0.152	0.222667	-0.0706667	72310498	72398685		1	724	0.232632	0.292632	-0.06	72400397	72502850		1	724	0.4425	0.2425	0.2	72418570	72490780		1	721	0.930665	0.942359	-0.0116941	72100480	72158845		1	724	1.04891	1.04272	0.00618823	72400397	72502850		1	722	1.09652	0.99395	0.102575	72208330	72302724
1	724	0.258182	0.196364	0.0618182	72410918	72502850		1	725	0.216667	0.273333	-0.0566667	72502886	72603165		1	725	0.262857	0.25	0.0128571	72514694	72601936		1	722	1.04828	1.02499	0.0232849	72218231	72302727		1	725	1.06353	1.07343	-0.00990568	72502886	72603165		1	723	1.10898	1.02508	0.083904	72302765	72398693
1	725	0.178182	0.12	0.0581818	72527421	72603053		1	726	0.2475	0.32875	-0.08125	72605794	72704141		1	726	0.35	0.285	0.065	72614500	72696280		1	723	1.07288	1.01796	0.0549174	72310498	72398685		1	726	1.05009	1.02177	0.0283274	72605794	72704141		1	724	1.02269	1.01382	0.00887415	72418570	72490780
1	726	0.185	0.218333	-0.0333333	72605790	72704181		1	727	0.230588	0.254118	-0.0235294	72704656	72798712		1	727	0.422222	0.357778	0.0644444	72704656	72798606		1	724	1.06109	1.00223	0.0588623	72410918	72502850		1	727	1.00887	1.00318	0.00568957	72704656	72798712		1	725	1.05451	0.946986	0.107523	72514694	72601936
1	727	0.22	0.24	-0.02	72706197	72802304		1	728	0.344444	0.317778	0.0266667	72819166	72887709		1	728	0.451667	0.38	0.0716667	72819125	72887709		1	725	1.11842	1.0429	0.0755272	72527421	72603053		1	728	1.02556	1.0316	-0.00604054	72819166	72887709		1	726	1.01609	0.962114	0.0539794	72614500	72696280
1	728	0.1525	0.2	-0.0475	72824367	72902862		1	729	0.189412	0.349412	-0.16	72903409	72998723		1	729	0.383636	0.261818	0.121818	72903445	72998723		1	726	1.07061	0.986622	0.0839921	72605790	72704181		1	729	1.03118	1.0343	-0.00312156	72903409	72998723		1	727	1.00724	0.954634	0.0526023	72704656	72798606
1	729	0.192857	0.202857	-0.01	72902890	72992470		1	730	0.303077	0.292308	0.0107692	73002653	73102205		1	730	0.35	0.25375	0.09625	73005576	73093987		1	727	0.958216	0.984972	-0.0267559	72706197	72802304		1	730	0.980953	0.982374	-0.00142094	73002653	73102205		1	728	0.994638	0.921462	0.0731761	72819125	72887709
1	730	0.2	0.24	-0.04	73000421	73093990		1	731	0.165	0.2675	-0.1025	73102305	73201761		1	731	0.3	0.234286	0.0657143	73123370	73179777		1	728	1.05631	0.969872	0.08644	72824367	72902862		1	731	1.08102	1.06376	0.0172621	73102305	73201761		1	729	1.00968	0.968971	0.0407088	72903445	72998723
1	731	0.168571	0.197143	-0.0285714	73111226	73193254		1	732	0.29	0.34	-0.05	73217873	73297644		1	732	0.341429	0.307143	0.0342857	73207431	73294156		1	729	1.05014	0.980905	0.0692338	72902890	72992470		1	732	0.97949	1.01191	-0.0324233	73217873	73297644		1	730	1.0043	1.0116	-0.00730589	73005576	73093987
1	732	0.296471	0.295294	0.00117647	73211722	73290279		1	733	0.118333	0.186667	-0.0683333	73301523	73392962		1	733	0.308	0.262	0.046	73301523	73391646		1	730	1.0487	0.948979	0.0997215	73000421	73093990		1	733	1.03735	1.05974	-0.0223884	73301523	73392962		1	731	1.10577	0.986359	0.11941	73123370	73179777
1	733	0.151429	0.178571	-0.0271429	73301525	73406759		1	734	0.16375	0.23	-0.06625	73407863	73500746		1	734	0.310769	0.312308	-0.00153846	73409984	73500746		1	731	1.02042	0.952968	0.0674539	73111226	73193254		1	734	1.07427	1.08975	-0.0154839	73407863	73500746		1	732	1.00498	0.949588	0.0553961	73207431	73294156
1	734	0.135	0.19	-0.055	73419816	73500746		1	735	0.297778	0.213333	0.0844444	73504982	73607964		1	735	0.281818	0.24	0.0418182	73504982	73606695		1	732	0.981761	0.958019	0.0237423	73211722	73290279		1	735	1.08976	1.08802	0.00173783	73504982	73607964		1	733	1.08618	0.980096	0.106089	73301523	73391646
1	735	0.174286	0.254286	-0.08	73504984	73593512		1	736	0.283077	0.218462	0.0646154	73612786	73689668		1	736	0.377647	0.271765	0.105882	73606731	73705252		1	733	1.09441	1.00234	0.0920756	73301525	73406759		1	736	1.03953	1.03521	0.00432256	73612786	73689668		1	734	1.0101	0.968049	0.0420538	73409984	73500746
1	736	0.312857	0.242857	0.07	73608326	73686192		1	737	0.18	0.31	-0.13	73705345	73776104		1	737	0.42	0.02	0.4	73720700	73789957		1	734	1.08729	1.00494	0.0823518	73419816	73500746		1	737	1.05838	1.04582	0.0125577	73705345	73776104		1	735	1.09234	0.984926	0.10741	73504982	73606695
1	737	0.276471	0.255294	0.0211765	73709891	73797893		1	738	0.247692	0.264615	-0.0169231	73804953	73903578		1	738	0.314444	0.3	0.0144444	73804953	73903578		1	735	1.10775	1.03558	0.0721765	73504984	73593512		1	738	1.04097	1.03521	0.00576377	73804953	73903578		1	736	0.927219	0.933322	-0.00610269	73606731	73705252
1	738	0.289	0.244	0.045	73802286	73900830		1	739	0.173333	0.197778	-0.0244444	73907910	74000345		1	739	0.25625	0.3025	-0.04625	73907644	74000345		1	736	1.04373	0.976803	0.0669247	73608326	73686192		1	739	1.01474	1.00609	0.0086486	73907910	74000345		1	737	0.991426	1.03402	-0.0425925	73720700	73789957
1	739	0.215714	0.158571	0.0571429	73911275	74000167		1	740	0.28	0.22	0.06	74003212	74097505		1	740	0.273333	0.257333	0.016	74003175	74097249		1	737	0.995888	0.985278	0.0106105	73709891	73797893		1	740	1.06109	1.0499	0.0111897	74003212	74097505		1	738	0.985279	0.9703	0.0149792	73804953	73903578
1	740	0.265333	0.198667	0.0666667	74009329	74097250		1	741	0.229091	0.263636	-0.0345455	74101650	74171548		1	741	0.353333	0.313333	0.04	74101651	74205581		1	738	1.06033	0.971781	0.0885519	73802286	73900830		1	741	1.0487	1.02992	0.018779	74101650	74171548		1	739	1.01987	0.935986	0.0838865	73907644	74000345
1	741	0.248889	0.213333	0.0355556	74101651	74202937		1	742	0.211111	0.308889	-0.0977778	74216270	74290389		1	742	0.38	0.36	0.02	74206936	74301095		1	739	1.05274	0.989114	0.0636297	73911275	74000167		1	742	1.02005	1.02305	-0.00299692	74216270	74290389		1	740	0.994104	0.902481	0.0916226	74003175	74097249
1	742	0.298462	0.172308	0.126154	74222517	74296459		1	743	0.191667	0.218333	-0.0266667	74308008	74398112		1	743	0.462667	0.326667	0.136	74304573	74405293		1	740	1.03439	0.972413	0.0619749	74009329	74097250		1	743	1.08796	1.06107	0.0268832	74308008	74398112		1	741	0.987843	0.916851	0.0709915	74101651	74205581
1	743	0.16	0.282	-0.122	74314437	74405293		1	744	0.27	0.166667	0.103333	74401965	74484945		1	744	0.333333	0.277778	0.0555556	74412372	74495953		1	741	1.08032	0.98786	0.0924579	74101651	74202937		1	744	1.10173	1.15106	-0.0493255	74401965	74484945		1	742	0.951591	0.895965	0.0556264	74206936	74301095
1	744	0.2175	0.2075	0.01	74418882	74499442		1	745	0.206667	0.276	-0.0693333	74502013	74598085		1	745	0.445333	0.317333	0.128	74502013	74583615		1	742	1.06738	1.01828	0.0491039	74222517	74296459		1	745	1.03392	1.07575	-0.0418372	74502013	74598085		1	743	0.818861	0.869161	-0.0503001	74304573	74405293
1	745	0.287143	0.24	0.0471429	74504783	74598080		1	746	0.234737	0.290526	-0.0557895	74601597	74698159		1	746	0.488	0.24	0.248	74601837	74698159		1	743	1.07138	0.934721	0.136662	74314437	74405293		1	746	1.03783	1.05498	-0.0171519	74601597	74698159		1	744	0.997667	0.961601	0.0360654	74412372	74495953
1	746	0.244615	0.304615	-0.06	74601600	74698159		1	747	0.184	0.274	-0.09	74705402	74795615		1	747	0.226667	0.21	0.0166667	74711798	74762004		1	744	0.989752	0.949697	0.0400551	74418882	74499442		1	747	1.08083	1.05552	0.0253054	74705402	74795615		1	745	0.92474	0.986542	-0.0618016	74502013	74598085
1	747	0.16	0.150909	0.00909091	74705384	74802535		1	748	0.18	0.185	-0.005	74802611	74892841		1	748	0.304	0.182	0.122	74830147	74892840		1	745	1.03983	0.949361	0.0904678	74504783	74598080		1	748	1.04538	1.05098	-0.00559442	74802611	74897744		1	746	0.988606	1.01849	-0.0298853	74601837	74698159
1	748	0.178462	0.18	-0.00153846	74802634	74898438		1	749	0.15375	0.2775	-0.12375	74921611	75000157		1	749	0.373333	0.316	0.0573333	74910261	75003254		1	746	1.01103	0.966939	0.0440858	74601600	74698159		1	749	1.03873	1.05214	-0.0134079	74921611	75000157		1	747	1.11266	1.0104	0.102259	74711798	74793928
1	749	0.22	0.261176	-0.0411765	74900452	75000157		1	750	0.23625	0.2425	-0.00625	75004287	75084140		1	750	0.490588	0.387059	0.103529	75004286	75098607		1	747	1.1277	1.0242	0.103499	74705384	74802535		1	750	1.04927	1.04295	0.00631691	75004287	75084140		1	748	1.05366	1.00118	0.0524831	74802611	74892840
1	750	0.248421	0.221053	0.0273684	75000187	75098607		1	751	0.197895	0.288421	-0.0905263	75101511	75203214		1	751	0.44	0.295556	0.144444	75103859	75191292		1	748	1.06467	0.98164	0.0830345	74802634	74898438		1	751	1.08858	1.15681	-0.0682223	75101511	75203214		1	749	0.890998	0.883608	0.00739023	74910261	75003254
1	751	0.231429	0.205714	0.0257143	75103852	75190945		1	752	0.23	0.265714	-0.0357143	75207755	75296107		1	752	0.305	0.3	0.005	75207755	75296107		1	749	1.05653	0.970367	0.0861679	74900452	75000157		1	752	1.01747	1.04368	-0.0262087	75207755	75296107		1	750	0.846538	0.88939	-0.0428525	75004286	75098607
1	752	0.230769	0.161538	0.0692308	75207755	75306224		1	753	0.18625	0.25125	-0.065	75309896	75403644		1	753	0.352941	0.272941	0.08	75309909	75403183		1	750	1.05161	0.981467	0.0701445	75000187	75098607		1	753	1.06153	1.07307	-0.0115422	75309896	75403644		1	751	0.874689	0.904633	-0.0299437	75103859	75191292
1	753	0.297778	0.206667	0.0911111	75309893	75403643		1	754	0.176	0.232	-0.056	75409074	75497480		1	754	0.334444	0.3	0.0344444	75405741	75497480		1	751	1.10874	1.01116	0.0975789	75103852	75190945		1	754	1.06059	1.08995	-0.0293641	75409074	75497480		1	752	1.08962	0.992468	0.0971522	75207755	75296107
1	754	0.318667	0.253333	0.0653333	75405128	75486694		1	755	0.231429	0.32	-0.0885714	75521304	75601383		1	755	0.308333	0.223333	0.085	75502298	75579028		1	752	1.15748	0.992858	0.164625	75207755	75306224		1	755	1.0984	1.07953	0.0188657	75521304	75601383		1	753	0.979902	0.929275	0.0506275	75309909	75403183
1	755	0.33	0.23	0.1	75502021	75596270		1	756	0.295	0.31375	-0.01875	75602800	75700349		1	756	0.47	0.244	0.226	75601414	75700349		1	753	1.00512	0.951004	0.0541125	75309893	75403643		1	756	1.10603	1.13293	-0.0269099	75602800	75700349		1	754	0.995529	0.933425	0.0621045	75405741	75497480
1	756	0.30875	0.14	0.16875	75603560	75697501		1	757	0.301111	0.314444	-0.0133333	75705107	75800977		1	757	0.406667	0.265	0.141667	75710477	75800977		1	754	1.08113	0.963568	0.117559	75405128	75486694		1	757	1.12083	1.08232	0.0385161	75705107	75800977		1	755	0.991527	0.971143	0.0203837	75502298	75599025
1	757	0.16375	0.33	-0.16625	75702849	75801893		1	758	0.258462	0.316923	-0.0584615	75822754	75898934		1	758	0.314545	0.398182	-0.0836364	75804495	75888927		1	755	1.04919	0.925809	0.123377	75502021	75596270		1	758	1.08862	1.07828	0.0103386	75822754	75898934		1	756	0.950033	0.953323	-0.00328918	75601414	75700349
1	758	0.175385	0.269231	-0.0938462	75804744	75898933		1	759	0.231111	0.195556	0.0355556	75901459	75990645		1	759	0.362857	0.294286	0.0685714	75912643	76004246		1	756	1.08709	1.00447	0.0826241	75603560	75697501		1	759	1.08863	1.09248	-0.00385468	75901459	75990645		1	757	0.928517	0.941673	-0.0131553	75710477	75800977
1	759	0.3	0.208	0.092	75900111	75989468		1	760	0.19	0.278	-0.088	76008589	76096706		1	760	0.42	0.3425	0.0775	76019148	76102271		1	757	1.02675	0.958175	0.0685712	75702849	75801893		1	760	1.06397	1.02193	0.0420376	76008589	76096706		1	758	0.859669	0.861208	-0.00153915	75804495	75888927
1	760	0.24	0.024	0.216	76012256	76100274		1	761	0.312	0.237333	0.0746667	76104804	76184285		1	761	0.428	0.152	0.276	76136875	76194694		1	758	0.978743	0.884298	0.0944443	75804744	75898933		1	761	1.04802	1.06282	-0.0147992	76104804	76184285		1	759	0.929052	0.925381	0.00367053	75912643	76004246
1	761	0.24	0.095	0.145	76102318	76194702		1	762	0.335	0.34	-0.005	76206829	76300271		1	762	0.475	0.258333	0.216667	76200896	76299395		1	759	1.02088	0.98555	0.0353346	75900111	75989468		1	762	1.06601	1.06124	0.00476644	76206829	76300271		1	760	0.909468	0.857834	0.051634	76019148	76102271
1	762	0.2525	0.2575	-0.005	76200891	76277227		1	763	0.278889	0.272222	0.00666667	76301687	76401533		1	763	0.42	0.321053	0.0989474	76308675	76401533		1	760	1.14517	1.01116	0.134007	76012256	76100274		1	763	1.01258	1.01994	-0.00735611	76301687	76401533		1	761	0.838346	0.941365	-0.10302	76136875	76194694
1	763	0.262105	0.281053	-0.0189474	76300824	76395087		1	764	0.368	0.294667	0.0733333	76410959	76502717		1	764	0.43375	0.3325	0.10125	76410966	76499205		1	761	1.02136	1.01845	0.00291222	76102318	76196899		1	764	1.06874	1.0165	0.0522458	76410959	76502717		1	762	0.905535	0.9064	-0.000864906	76200896	76299395
1	764	0.241818	0.285455	-0.0436364	76411222	76472528		1	765	0.303529	0.237647	0.0658824	76503037	76602824		1	765	0.343	0.268	0.075	76503036	76602822		1	762	1.07284	0.99928	0.0735582	76200891	76277227		1	765	1.05947	1.05314	0.00632587	76503037	76602824		1	763	0.889172	0.902449	-0.0132768	76308675	76401533
1	765	0.270769	0.266154	0.00461538	76504021	76577600		1	766	0.189091	0.256364	-0.0672727	76602822	76694151		1	766	0.506	0.372	0.134	76602822	76671870		1	763	0.994476	0.908716	0.0857605	76300824	76395087		1	766	1.03687	1.01256	0.0243172	76602822	76694151		1	764	0.870585	0.891434	-0.0208493	76410966	76499205
1	766	0.292308	0.287692	0.00461538	76608074	76692482		1	767	0.265714	0.372857	-0.107143	76701563	76804201		1	767	0.361333	0.286667	0.0746667	76701563	76791545		1	764	0.979277	0.912757	0.0665199	76411222	76472528		1	767	1.06305	1.00362	0.0594357	76701563	76804201		1	765	0.929281	0.927917	0.00136366	76503036	76602822
1	767	0.238333	0.261667	-0.0233333	76701563	76796987		1	768	0.413333	0.253333	0.16	76806476	76894332		1	768	0.29	0.186667	0.103333	76806476	76894332		1	765	1.06598	0.971357	0.0946233	76504021	76577600		1	768	1.0165	0.956284	0.0602185	76806476	76894332		1	766	0.804522	0.915007	-0.110485	76602822	76697602
1	768	0.324	0.32	0.004	76804318	76901896		1	769	0.1175	0.2675	-0.15	76912992	77005677		1	769	0.32	0.228571	0.0914286	76904697	76962875		1	766	1.02614	0.965949	0.060191	76608074	76692482		1	769	0.995471	1.00408	-0.0086108	76912992	77005677		1	767	0.87133	0.896887	-0.0255571	76701563	76791545
1	769	0.122	0.126	-0.004	76901891	76992983		1	770	0.205	0.2525	-0.0475	77007618	77101916		1	770	0.226667	0.226667	9.25110562036763e-18	77039270	77083032		1	767	0.997333	0.94718	0.0501526	76701563	76796987		1	770	1.02813	1.00595	0.0221796	77007618	77101916		1	768	0.988377	0.975523	0.012854	76806476	76894332
1	770	0.26	0.17	0.09	77092045	77102101		1	771	0.22	0.352	-0.132	77123537	77199927		1	771	0.363636	0.26	0.103636	77121880	77200586		1	768	0.971073	0.93076	0.040313	76804318	76901896		1	771	0.99762	0.965238	0.0323818	77123537	77199927		1	769	1.00647	0.994773	0.0116994	76904697	77005677
1	771	0.155	0.12	0.035	77123678	77199732		1	772	0.3325	0.295	0.0375	77202646	77299092		1	772	0.296923	0.2	0.0969231	77206263	77301062		1	769	1.07733	0.970268	0.107058	76901891	76992983		1	772	0.992922	0.987897	0.00502538	77202646	77299092		1	770	1.08741	1.03128	0.0561307	77005704	77083032
1	772	0.236364	0.267273	-0.0309091	77215868	77302514		1	773	0.221333	0.265333	-0.044	77302535	77412073		1	773	0.236	0.14	0.096	77318800	77382003		1	770	0.998849	1.01938	-0.0205311	77092045	77102101		1	773	1.00791	1.0053	0.00260808	77302535	77412073		1	771	0.976862	0.996932	-0.0200699	77121880	77200586
1	773	0.202	0.122	0.08	77305838	77386390		1	774	0.1725	0.2675	-0.095	77415365	77493654		1	774	0.217143	0.0371429	0.18	77425264	77493662		1	771	1.04782	1.02111	0.0267082	77123678	77199732		1	774	1.01076	0.965713	0.0450494	77415365	77493654		1	772	1.04753	1.01245	0.0350728	77206263	77301062
1	774	0.134286	0.197143	-0.0628571	77418745	77493662		1	775	0.18	0.22	-0.04	77510534	77599955		1	775	0.373333	0.328889	0.0444444	77513188	77599955		1	772	1.03364	0.962896	0.0707427	77215868	77302514		1	775	1.03267	1.00872	0.0239469	77510534	77599955		1	773	1.16803	1.06601	0.102024	77302535	77382003
1	775	0.144	0.188	-0.044	77506087	77599956		1	776	0.2325	0.225	0.0075	77601658	77688719		1	776	0.41	0.31	0.1	77601669	77675338		1	773	1.07187	1.01889	0.0529825	77305838	77386390		1	776	1.01875	1.01296	0.00579752	77601658	77688719		1	774	1.16401	1.09333	0.0706776	77415365	77493662
1	776	0.205714	0.185714	0.02	77601649	77688710		1	777	0.132308	0.255385	-0.123077	77706161	77779389		1	777	0.361818	0.312727	0.0490909	77706276	77768905		1	774	1.03117	0.996041	0.0351246	77418745	77493662		1	777	1.08226	1.04882	0.033437	77706161	77779389		1	775	0.996649	0.974512	0.0221372	77513188	77599955
1	777	0.21	0.15	0.06	77704964	77784042		1	778	0.193333	0.236667	-0.0433333	77803198	77899090		1	778	0.341538	0.298462	0.0430769	77802775	77899773		1	775	1.09564	1.05245	0.0431891	77506087	77599956		1	778	1.02486	1.03591	-0.0110495	77803198	77899090		1	776	0.923188	0.925842	-0.00265439	77601669	77675338
1	778	0.174667	0.201333	-0.0266667	77803087	77899763		1	779	0.154	0.214	-0.06	77916776	77983972		1	779	0.338947	0.334737	0.00421053	77905415	77999439		1	776	1.05057	1.00821	0.0423665	77601649	77688710		1	779	1.05868	1.07572	-0.0170434	77916776	77983972		1	777	1.02717	0.985615	0.0415565	77706276	77768905
1	779	0.274	0.178	0.096	77920982	77999442		1	780	0.178462	0.243077	-0.0646154	78002595	78100713		1	780	0.4375	0.1775	0.26	78034353	78100715		1	777	1.07065	1.04275	0.0279064	77704964	77784042		1	780	0.999095	1.07843	-0.0793395	78002595	78100713		1	778	1.02589	0.995997	0.0298927	77802775	77899773
1	780	0.212727	0.198182	0.0145455	78004683	78101675		1	781	0.238667	0.270667	-0.032	78100703	78206626		1	781	0.358824	0.291765	0.0670588	78100719	78190690		1	778	1.08711	0.977166	0.109944	77803087	77899763		1	781	1.03671	1.04316	-0.00645072	78100703	78206626		1	779	0.999601	0.931472	0.0681288	77905415	77999439
1	781	0.2175	0.2225	-0.005	78106205	78190690		1	782	0.193846	0.223077	-0.0292308	78226866	78300223		1	782	0.276364	0.201818	0.0745455	78211505	78300223		1	779	1.0373	1.00968	0.0276225	77920982	77999442		1	782	0.997569	1.02906	-0.0314892	78226866	78300223		1	780	0.958704	0.98092	-0.0222159	78006037	78100715
1	782	0.251111	0.195556	0.0555556	78237366	78301157		1	783	0.173333	0.216667	-0.0433333	78304757	78391742		1	783	0.373333	0.203333	0.17	78304757	78382569		1	780	1.06308	0.963166	0.0999138	78004683	78101675		1	783	1.03914	1.02233	0.0168129	78304757	78391742		1	781	0.935923	0.938804	-0.00288025	78100719	78190690
1	783	0.188889	0.193333	-0.00444444	78305098	78403288		1	784	0.175	0.23	-0.055	78407236	78486357		1	784	0.334286	0.3	0.0342857	78407238	78486357		1	781	1.07398	0.972471	0.101504	78106205	78190690		1	784	1.00022	1.02727	-0.0270562	78407236	78486357		1	782	1.00468	0.985866	0.0188158	78211505	78300223
1	784	0.244	0.28	-0.036	78407270	78486356		1	785	0.208	0.273333	-0.0653333	78501556	78600454		1	785	0.432727	0.250909	0.181818	78500303	78600454		1	782	1.10158	1.0176	0.0839865	78237366	78301157		1	785	1.02003	0.971704	0.0483255	78501556	78600454		1	783	0.976041	1.01595	-0.0399089	78304757	78389161
1	785	0.228333	0.248333	-0.02	78501561	78598704		1	786	0.24	0.284	-0.044	78618969	78696095		1	786	0.298333	0.25	0.0483333	78606317	78698363		1	783	1.0345	0.973117	0.0613786	78305098	78403288		1	786	0.965879	0.979636	-0.0137563	78618969	78696095		1	784	0.998423	0.969842	0.0285808	78407238	78486357
1	786	0.24	0.255	-0.015	78612919	78698414		1	787	0.172	0.274667	-0.102667	78701859	78801426		1	787	0.452	0.27	0.182	78706118	78793078		1	784	1.01061	0.991458	0.0191571	78407270	78486356		1	787	1.02686	0.959839	0.0670232	78701859	78801426		1	785	1.02411	0.978175	0.0459355	78500303	78600454
1	787	0.018	0.21	-0.192	78710091	78801426		1	788	0.277647	0.218824	0.0588235	78814228	78899211		1	788	0.457143	0.337143	0.12	78801500	78899211		1	785	1.00309	0.957	0.0460949	78501561	78598704		1	788	1.01899	1.02418	-0.00519353	78814228	78899211		1	786	1.05908	0.998001	0.0610785	78606317	78698363
1	788	0.214286	0.238571	-0.0242857	78801500	78888843		1	789	0.324286	0.225714	0.0985714	78905581	78988861		1	789	0.27	0.28	-0.01	78936904	78943701		1	786	1.00355	0.976308	0.0272414	78612919	78698414		1	789	1.07053	1.03583	0.0347053	78905581	78988861		1	787	0.963369	1.02066	-0.0572879	78706118	78793078
1	789	0.232	0.252	-0.02	78903055	78998145		1	790	0.286	0.208	0.078	79006954	79089433		1	790	0.403077	0.323077	0.08	79006952	79098736		1	787	0.997151	0.969179	0.0279724	78710091	78801426		1	790	1.02495	1.05502	-0.0300711	79006954	79089433		1	788	0.943196	0.898985	0.0442114	78801500	78899211
1	790	0.217143	0.25	-0.0328571	79001639	79095345		1	791	0.244444	0.297778	-0.0533333	79106517	79198012		1	791	0.367692	0.241538	0.126154	79104203	79183963		1	788	1.0251	0.968387	0.056714	78801500	78888843		1	791	1.05801	1.0075	0.0505172	79106517	79198012		1	789	0.959745	0.893106	0.0666394	78936904	78943701
1	791	0.318571	0.255714	0.0628571	79116836	79198013		1	792	0.215556	0.293333	-0.0777778	79215764	79299543		1	792	0.425714	0.21	0.215714	79204361	79290372		1	789	1.02735	0.961983	0.0653697	78903055	78998145		1	792	0.971072	1.0055	-0.0344265	79215764	79299543		1	790	0.998096	0.951531	0.046565	79006952	79098736
1	792	0.289091	0.241818	0.0472727	79203979	79299545		1	793	0.254667	0.274667	-0.02	79300200	79401634		1	793	0.410769	0.321538	0.0892308	79300200	79401635		1	790	1.02267	0.939035	0.0836396	79001639	79095345		1	793	1.01915	1.03423	-0.015079	79300200	79401634		1	791	0.918762	0.914706	0.00405632	79104203	79183963
1	793	0.250588	0.202353	0.0482353	79300200	79401621		1	794	0.36	0.347273	0.0127273	79430627	79502626		1	794	0.44	0.303636	0.136364	79403007	79502626		1	791	0.98646	0.933589	0.0528708	79116836	79198013		1	794	1.06122	1.05882	0.00239859	79430627	79502626		1	792	0.947269	0.978893	-0.0316248	79204361	79299543
1	794	0.253846	0.233846	0.02	79403007	79501828		1	795	0.237333	0.310667	-0.0733333	79508364	79590452		1	795	0.314667	0.178667	0.136	79519471	79603386		1	792	1.00806	0.946243	0.0618137	79203979	79299545		1	795	1.01378	0.975103	0.0386809	79508364	79590452		1	793	0.865057	0.903711	-0.0386536	79300200	79401635
1	795	0.225455	0.256364	-0.0309091	79519471	79596366		1	796	0.2	0.25	-0.05	79603425	79697255		1	796	0.266667	0.26	0.00666667	79607082	79639492		1	793	1.00963	0.974988	0.0346431	79300200	79401621		1	796	1.04989	1.06145	-0.0115601	79603425	79697255		1	794	0.951708	0.934309	0.0173981	79403007	79502626
1	796	0.225	0.2325	-0.0075	79614536	79704965		1	797	0.283333	0.181667	0.101667	79701540	79793957		1	797	0.353333	0.29	0.0633333	79702116	79802451		1	794	1.03174	0.989485	0.0422535	79403007	79501828		1	797	1.01919	1.01537	0.00381895	79701540	79793957		1	795	1.04688	1.01837	0.0285132	79519471	79603386
1	797	0.25	0.326667	-0.0766667	79723859	79783018		1	798	0.37	0.268333	0.101667	79806702	79901959		1	798	0.42	0.37	0.05	79821068	79897044		1	795	1.01103	0.972527	0.0385064	79519471	79596366		1	798	1.04709	1.03608	0.0110095	79806702	79901959		1	796	1.1294	1.04188	0.0875196	79607082	79639492
1	798	0.209231	0.243077	-0.0338462	79805672	79897048		1	799	0.237778	0.24	-0.00222222	79905795	79998734		1	799	0.35	0.306	0.044	79934433	80004261		1	796	1.01659	0.984724	0.031864	79614536	79704965		1	799	1.09414	1.06427	0.0298733	79905795	79998734		1	797	0.972376	0.947579	0.0247973	79702116	79802451
1	799	0.286667	0.173333	0.113333	79905795	79974266		1	800	0.296667	0.235	0.0616667	80014768	80094789		1	800	0.366154	0.258462	0.107692	80005765	80094789		1	797	1.05646	0.963436	0.0930278	79723859	79783018		1	800	1.00893	1.00599	0.00294399	80014768	80094789		1	798	0.938749	0.878198	0.0605508	79821068	79897044
1	800	0.26	0.222857	0.0371429	80055877	80105093		1	801	0.293333	0.288	0.00533333	80102115	80183940		1	801	0.468571	0.301429	0.167143	80100513	80201717		1	798	1.0379	0.990627	0.047269	79805672	79897048		1	801	1.0489	1.03923	0.00967852	80102115	80183940		1	799	0.934916	0.926765	0.00815114	79934433	80004261
1	801	0.307143	0.244286	0.0628571	80118372	80201717		1	802	0.25125	0.30375	-0.0525	80206085	80301773		1	802	0.3	0.302667	-0.00266667	80206085	80302995		1	799	1.06561	1.0169	0.0487022	79905795	80004185		1	802	1.02798	0.976211	0.0517714	80206085	80301773		1	800	1.00362	0.954358	0.0492602	80005765	80094789
1	802	0.241429	0.307143	-0.0657143	80208255	80302415		1	803	0.247273	0.298182	-0.0509091	80313714	80403148		1	803	0.293333	0.192222	0.101111	80313721	80404410		1	800	1.02934	1.00619	0.0231448	80006145	80105093		1	803	1.07044	1.01974	0.0507005	80313714	80403148		1	801	0.943319	0.925184	0.0181351	80100513	80201717
1	803	0.162857	0.2	-0.0371429	80305228	80397508		1	804	0.186154	0.238462	-0.0523077	80403181	80505221		1	804	0.235	0.2025	0.0325	80404403	80464442		1	801	1.02345	0.977652	0.0458027	80118372	80201717		1	804	1.03123	1.02998	0.00124432	80403181	80505221		1	802	1.01951	0.914654	0.10486	80206085	80302995
1	804	0.205	0.2225	-0.0175	80401640	80491704		1	805	0.302222	0.282222	0.02	80507642	80590262		1	805	0.313333	0.294667	0.0186667	80512474	80603094		1	802	1.00387	0.944057	0.0598176	80208255	80302415		1	805	0.958091	0.934732	0.0233592	80507642	80590262		1	803	0.99015	0.997673	-0.00752375	80313721	80404410
1	805	0.245455	0.34	-0.0945455	80506445	80590258		1	806	0.32125	0.27	0.05125	80610718	80705228		1	806	0.315	0.3325	-0.0175	80616301	80705221		1	803	1.10524	1.01896	0.0862847	80305228	80397508		1	806	0.999604	0.98646	0.0131441	80610718	80705228		1	804	0.97807	0.92273	0.0553397	80404403	80464442
1	806	0.207143	0.268571	-0.0614286	80606991	80695746		1	807	0.244615	0.315385	-0.0707692	80708529	80799028		1	807	0.38	0.238182	0.141818	80708529	80799028		1	804	1.02447	0.957247	0.0672253	80401640	80491704		1	807	1.01546	0.965992	0.0494651	80708529	80799028		1	805	1.06636	1.00521	0.0611543	80512474	80603094
1	807	0.183333	0.183333	2.31211760168849e-18	80701188	80805308		1	808	0.571429	0.22	0.351429	80808181	80907107		1	808	0.373846	0.16	0.213846	80800784	80907107		1	805	0.952482	0.949483	0.00299884	80506445	80590258		1	808	1.01314	1.01712	-0.00397139	80808181	80907107		1	806	1.05503	0.965879	0.0891535	80616301	80705221
1	808	0.270909	0.203636	0.0672727	80808181	80907107		1	809	0.358182	0.338182	0.02	80919300	80997718		1	809	0.388	0.23	0.158	80927544	80991648		1	806	1.02787	0.993212	0.0346614	80606991	80695746		1	809	1.05892	1.00747	0.0514492	80919300	80997718		1	807	1.09848	1.00699	0.0914851	80708529	80799028
1	809	0.164	0.172	-0.008	80935607	80997718		1	810	0.230667	0.230667	0	81000252	81098249		1	810	0.378667	0.266667	0.112	81001246	81088840		1	807	1.08638	1.04752	0.0388648	80701188	80805308		1	810	1.02525	1.02349	0.00175082	81000252	81098249		1	808	1.01374	1.0286	-0.0148595	80800784	80907107
1	810	0.171111	0.162222	0.00888889	81000252	81087869		1	811	0.216	0.252	-0.036	81110030	81202197		1	811	0.278182	0.24	0.0381818	81114463	81200297		1	808	1.08855	1.16786	-0.0793098	80808181	80907107		1	811	1.03597	1.05072	-0.0147508	81110030	81202197		1	809	0.994287	0.961161	0.0331262	80927544	80991648
1	811	0.196	0.222	-0.026	81104526	81193404		1	812	0.29625	0.27625	0.02	81202295	81297288		1	812	0.29	0.263333	0.0266667	81212873	81297288		1	809	1.08545	1.01354	0.0719142	80935607	80997718		1	812	1.03955	1.0252	0.0143517	81202295	81297288		1	810	1.03204	0.97029	0.0617453	81001246	81088840
1	812	0.2625	0.2525	0.01	81207921	81301508		1	813	0.362667	0.270667	0.092	81303427	81402143		1	813	0.389412	0.290588	0.0988235	81303427	81400194		1	810	1.0879	1.02441	0.0634849	81000252	81104560		1	813	1.05074	1.04522	0.00551635	81303427	81402143		1	811	1.0659	1.01479	0.0511142	81114463	81200297
1	813	0.294	0.296	-0.002	81303478	81397650		1	814	0.219	0.264	-0.045	81402248	81501646		1	814	0.283333	0.224444	0.0588889	81402248	81493372		1	811	1.06484	0.991791	0.0730531	81104526	81193404		1	814	1.01564	1.00963	0.00600854	81402248	81501646		1	812	0.974481	0.960884	0.0135971	81212873	81297288
1	814	0.217143	0.161429	0.0557143	81416160	81503404		1	815	0.272	0.297333	-0.0253333	81505807	81599857		1	815	0.343636	0.336364	0.00727273	81505807	81599857		1	812	1.0128	0.965169	0.0476294	81207921	81301508		1	815	1.00629	0.995633	0.0106567	81505807	81599857		1	813	0.982624	0.96262	0.020004	81303427	81400194
1	815	0.271667	0.23	0.0416667	81521431	81595032		1	816	0.296923	0.276923	0.02	81603606	81701730		1	816	0.38	0.32	0.06	81600550	81676263		1	813	1.04725	0.981853	0.0653923	81303478	81397650		1	816	1.05971	1.01844	0.0412659	81603606	81701730		1	814	1.06939	0.996233	0.0731535	81402248	81493372
1	816	0.181429	0.218571	-0.0371429	81603759	81705799		1	817	0.318571	0.271429	0.0471429	81701683	81795896		1	817	0.34	0.348571	-0.00857143	81708216	81786253		1	814	1.07033	0.984017	0.0863084	81416160	81503404		1	817	1.01322	1.00097	0.0122475	81701683	81795896		1	815	0.98036	0.916369	0.0639911	81505807	81599857
1	817	0.275556	0.273333	0.00222222	81708625	81786253		1	818	0.241333	0.222667	0.0186667	81801658	81904316		1	818	0.371111	0.211111	0.16	81817356	81899655		1	815	1.02301	0.97144	0.0515672	81521431	81595032		1	818	1.0481	1.01896	0.0291336	81801658	81904316		1	816	1.02926	0.985552	0.0437121	81600550	81693322
1	818	0.176667	0.21	-0.0333333	81808261	81894306		1	819	0.335385	0.290769	0.0446154	81915677	81984306		1	819	0.3975	0.45	-0.0525	81917488	81996723		1	816	1.01081	0.962658	0.0481475	81603759	81705799		1	819	1.01274	1.03375	-0.0210056	81915677	81984306		1	817	0.939523	0.934537	0.004986	81708216	81786253
1	819	0.233846	0.230769	0.00307692	81915639	82004479		1	820	0.309333	0.264	0.0453333	82000626	82096913		1	820	0.409333	0.348	0.0613333	82001056	82096916		1	817	1.04137	0.9872	0.0541694	81708625	81786253		1	820	1.00805	1.0191	-0.0110427	82000626	82096913		1	818	1.07206	1.00077	0.0712919	81817356	81899655
1	820	0.221538	0.204615	0.0169231	82004731	82096916		1	821	0.25	0.2425	0.0075	82101914	82191479		1	821	0.32	0.201333	0.118667	82100055	82187177		1	818	1.03504	0.989015	0.0460199	81808261	81894306		1	821	1.08006	1.04058	0.0394814	82101914	82191479		1	819	0.839834	0.89495	-0.0551158	81917488	81996723
1	821	0.170769	0.175385	-0.00461538	82100058	82191315		1	822	0.366667	0.231111	0.135556	82205919	82294328		1	822	0.387692	0.18	0.207692	82211717	82294328		1	819	1.05338	0.9872	0.0661847	81915639	82004479		1	822	1.01993	0.998832	0.0210988	82205919	82294328		1	820	0.96338	0.955597	0.00778251	82001056	82096916
1	822	0.205714	0.205714	2.72587302897109e-18	82231802	82300914		1	823	0.326667	0.317778	0.00888889	82321411	82402137		1	823	0.396667	0.306667	0.09	82312208	82391628		1	820	1.05665	1.00853	0.0481235	82004731	82096916		1	823	1.01479	1.03283	-0.0180386	82321411	82402137		1	821	1.03472	1.00103	0.0336944	82100055	82187177
1	823	0.206667	0.223333	-0.0166667	82300919	82396309		1	824	0.428333	0.323333	0.105	82415858	82493553		1	824	0.396923	0.223077	0.173846	82416065	82498587		1	821	1.10395	0.992227	0.111728	82100058	82191315		1	824	1.01953	1.03266	-0.0131269	82415858	82493553		1	822	0.944769	0.943647	0.00112157	82211717	82294328
1	824	0.287143	0.297143	-0.01	82413575	82498587		1	825	0.392727	0.301818	0.0909091	82506453	82594155		1	825	0.428333	0.336667	0.0916667	82514811	82596734		1	822	1.07094	0.993735	0.0772029	82215292	82300914		1	825	1.04429	1.01201	0.0322767	82506453	82594155		1	823	0.954935	0.917082	0.0378533	82312208	82391628
1	825	0.268889	0.308889	-0.04	82506445	82596789		1	826	0.37125	0.2875	0.08375	82610726	82702214		1	826	0.47	0.344	0.126	82614479	82702214		1	823	1.01512	0.974163	0.0409602	82300919	82396309		1	826	1.03528	0.993646	0.0416383	82610726	82702214		1	824	0.868581	0.904704	-0.0361228	82416065	82498587
1	826	0.295714	0.251429	0.0442857	82600747	82697569		1	827	0.372857	0.257143	0.115714	82703454	82783778		1	827	0.4675	0.375	0.0925	82713533	82803406		1	824	1.00197	0.942854	0.0591139	82413575	82498587		1	827	1.01173	1.00483	0.00689528	82703454	82783778		1	825	0.850891	0.905626	-0.0547351	82514811	82596734
1	827	0.353333	0.351111	0.00222222	82713568	82772679		1	828	0.434286	0.252857	0.181429	82805462	82904612		1	828	0.493333	0.342667	0.150667	82804881	82893862		1	825	1.01819	0.957825	0.060364	82506445	82596789		1	828	0.988425	1.0034	-0.0149779	82805462	82904612		1	826	0.897442	0.935371	-0.0379292	82614479	82702214
1	828	0.228	0.264	-0.036	82834068	82905212		1	829	0.304706	0.312941	-0.00823529	82906721	83002050		1	829	0.518667	0.237333	0.281333	82908637	82993092		1	826	1.04546	1.0012	0.0442568	82600747	82697569		1	829	0.991111	0.962133	0.0289783	82906721	83002050		1	827	0.877858	0.91299	-0.0351321	82713533	82803406
1	829	0.23875	0.22375	0.015	82911075	83007438		1	830	0.407059	0.301176	0.105882	83001597	83104309		1	830	0.446	0.334	0.112	83014500	83099782		1	827	0.978566	0.934171	0.0443956	82713568	82772679		1	830	1.04447	1.00671	0.0377521	83001597	83104309		1	828	0.893197	0.938691	-0.0454941	82804881	82893862
1	830	0.277778	0.3	-0.0222222	83024746	83099545		1	831	0.362222	0.275556	0.0866667	83105131	83196066		1	831	0.604286	0.32	0.284286	83104367	83196066		1	828	1.04943	0.957693	0.0917357	82834068	82905212		1	831	1.0312	1.00233	0.0288653	83105131	83196066		1	829	0.78028	0.918465	-0.138185	82908637	82993092
1	831	0.227368	0.242105	-0.0147368	83104388	83196065		1	832	0.32	0.286667	0.0333333	83201987	83301146		1	832	0.5075	0.24	0.2675	83202227	83302949		1	829	1.02599	0.959166	0.066823	82911075	83007438		1	832	1.00401	0.976461	0.0275508	83201987	83301146		1	830	0.845126	0.906754	-0.0616281	83014500	83099782
1	832	0.288889	0.286667	0.00222222	83201988	83274920		1	833	0.312308	0.292308	0.02	83308727	83388878		1	833	0.502857	0.314286	0.188571	83309558	83396808		1	830	0.991504	0.962776	0.0287286	83024746	83099545		1	833	1.0425	0.989988	0.0525129	83308727	83388878		1	831	0.843671	0.912298	-0.0686271	83104367	83196066
1	833	0.248333	0.305	-0.0566667	83304110	83386245		1	834	0.223636	0.250909	-0.0272727	83415293	83500441		1	834	0.418889	0.301111	0.117778	83408871	83500441		1	831	1.01816	0.946446	0.0717139	83104388	83196065		1	834	0.928769	0.925208	0.0035603	83415293	83500441		1	832	0.812119	0.934603	-0.122484	83202227	83302949
1	834	0.32	0.165	0.155	83408871	83473957		1	835	0.313684	0.32	-0.00631579	83502450	83601987		1	835	0.377143	0.328571	0.0485714	83507831	83596418		1	832	0.991909	0.908096	0.0838124	83201988	83274920		1	835	0.988293	0.94963	0.0386624	83502450	83601987		1	833	0.879576	0.92074	-0.0411641	83303102	83396808
1	835	0.163077	0.209231	-0.0461538	83513966	83596418		1	836	0.1875	0.2775	-0.09	83625153	83685934		1	836	0.423333	0.336667	0.0866667	83615896	83668966		1	833	1.03463	0.963271	0.07136	83304110	83386245		1	836	0.989823	0.982335	0.00748729	83625153	83685934		1	834	0.952059	0.939623	0.0124358	83408871	83500441
1	836	0.2125	0.22	-0.0075	83600232	83691878		1	837	0.22	0.296667	-0.0766667	83708523	83791106		1	837	0.374286	0.265714	0.108571	83700402	83803413		1	834	0.984361	1.01239	-0.0280327	83408871	83479492		1	837	1.00759	0.97617	0.0314243	83708523	83791106		1	835	0.965243	0.907794	0.0574482	83507831	83596418
1	837	0.0977778	0.146667	-0.0488889	83708523	83791059		1	838	0.269091	0.307273	-0.0381818	83809407	83900746		1	838	0.366	0.172	0.194	83820656	83894075		1	835	1.0127	0.990018	0.0226867	83513966	83596418		1	838	1.02084	0.97011	0.0507341	83809407	83900746		1	836	0.999143	0.985475	0.013668	83615896	83668966
1	838	0.183077	0.175385	0.00769231	83800534	83900746		1	839	0.293333	0.286667	0.00666667	83900776	83966627		1	839	0.304	0.284	0.02	83913925	83982625		1	836	0.984597	0.95044	0.0341575	83600232	83691878		1	839	1.00511	0.968338	0.0367766	83900776	83966627		1	837	1.01301	1.00515	0.00786373	83700402	83803413
1	839	0.174	0.16	0.014	83907013	83987316		1	840	0.302222	0.275556	0.0266667	84005004	84094567		1	840	0.406667	0.313333	0.0933333	84030227	84079849		1	837	1.08342	0.981369	0.102049	83708523	83791059		1	840	1.02948	1.02083	0.008654	84005004	84094567		1	838	0.982757	1.01359	-0.0308322	83820656	83900745
1	840	0.158	0.178	-0.02	84031229	84104853		1	841	0.312727	0.356364	-0.0436364	84113849	84189670		1	841	0.35	0.283333	0.0666667	84107542	84188784		1	838	1.05712	0.999387	0.0577301	83800534	83900746		1	841	1.01624	0.955476	0.0607592	84113849	84189670		1	839	1.04297	0.977483	0.0654861	83900776	83982625
1	841	0.211429	0.188571	0.0228571	84104336	84187753		1	842	0.293333	0.341667	-0.0483333	84207508	84306350		1	842	0.392727	0.267273	0.125455	84216354	84310775		1	839	1.0726	0.993933	0.0786625	83907013	83987316		1	842	0.973337	0.938009	0.0353276	84207508	84306350		1	840	0.996547	0.955351	0.0411957	84030227	84079849
1	842	0.254545	0.252727	0.00181818	84207364	84294462		1	843	0.288	0.308	-0.02	84338828	84383795		1	843	0.365	0.275	0.09	84346607	84374254		1	840	1.0914	0.999379	0.092017	84031229	84104853		1	843	0.951552	0.932844	0.0187086	84338828	84383795		1	841	0.952797	0.939137	0.0136606	84107542	84188784
1	843	0.235	0.205	0.03	84346607	84389327		1	844	0.334286	0.237143	0.0971429	84423309	84482528		1	844	0.325	0.255	0.07	84434876	84499174		1	841	1.04919	0.980127	0.0690587	84104336	84187753		1	844	0.848301	0.762158	0.0861433	84423309	84482528		1	842	1.03877	0.971182	0.0675881	84211754	84310775
1	844	0.216667	0.231667	-0.015	84406220	84485955		1	845	0.223158	0.251579	-0.0284211	84501685	84596855		1	845	0.298824	0.161176	0.137647	84501718	84596855		1	842	1.03176	0.980359	0.0514052	84207364	84294462		1	845	1.03226	0.939895	0.0923656	84501685	84596855		1	843	1.05412	1.0063	0.0478162	84346607	84374254
1	845	0.184	0.2	-0.016	84500454	84607505		1	846	0.290909	0.24	0.0509091	84608488	84700549		1	846	0.3925	0.08	0.3125	84633819	84700549		1	843	0.992178	0.99017	0.00200779	84346607	84389327		1	846	1.05561	0.990016	0.0655945	84608488	84700549		1	844	1.02869	1.02105	0.00763651	84434876	84499174
1	846	0.123333	0.241667	-0.118333	84608488	84686960		1	847	0.28	0.3	-0.02	84731183	84804726		1	847	0.375556	0.253333	0.122222	84700575	84782681		1	844	1.12196	1.11518	0.00678247	84406220	84485955		1	847	0.97297	0.948508	0.024462	84731183	84804726		1	845	1.06847	1.01094	0.057534	84501718	84596855
1	847	0.243077	0.232308	0.0107692	84700575	84804726		1	848	0.436	0.232	0.204	84848984	84897090		1	848	0.375	0.025	0.35	84813873	84887532		1	845	1.03374	0.939408	0.0943336	84500454	84607505		1	848	1.01062	0.937443	0.0731819	84848984	84897090		1	846	1.05241	1.09384	-0.041433	84633819	84700549
1	848	0.222222	0.226667	-0.00444444	84817665	84897095		1	849	0.298182	0.26	0.0381818	84909748	84996960		1	849	0.388	0.108	0.28	84909748	84996960		1	846	1.08092	1.00997	0.0709505	84608488	84686960		1	849	1.01704	1.00301	0.0140233	84909748	84996960		1	847	1.01559	1.04011	-0.0245122	84700575	84804725
1	849	0.175	0.305	-0.13	84904046	84999669		1	850	0.228	0.296	-0.068	85004296	85092612		1	850	0.245455	0.267273	-0.0218182	85019901	85092606		1	847	1.00552	1.00045	0.0050675	84700575	84804726		1	850	0.96621	0.859056	0.107154	85004296	85092612		1	848	1.11917	1.10993	0.00924113	84804724	84887532
1	850	0.126667	0.273333	-0.146667	85015086	85068659		1	851	0.29	0.336667	-0.0466667	85109704	85200606		1	851	0.418462	0.258462	0.16	85122588	85200553		1	848	0.984361	1.02978	-0.0454157	84817665	84897095		1	851	0.969296	0.943092	0.0262041	85109704	85200606		1	849	1.0106	1.03189	-0.0212942	84909748	84996960
1	851	0.27	0.182	0.088	85110838	85200606		1	852	0.228571	0.317143	-0.0885714	85200628	85301704		1	852	0.508	0.254	0.254	85202855	85301704		1	849	0.95488	0.967891	-0.013011	84904046	84999669		1	852	1.01928	1.02426	-0.00497278	85200628	85301704		1	850	1.10863	0.998441	0.110191	85019901	85092606
1	852	0.232	0.198	0.034	85201446	85301704		1	853	0.178	0.332	-0.154	85301705	85401257		1	853	0.5525	0.2275	0.325	85301705	85375316		1	850	0.947704	0.938241	0.00946256	85015086	85068659		1	853	1.03289	0.999332	0.0335547	85301705	85401257		1	851	0.9989	0.99202	0.00688002	85109708	85200553
1	853	0.1825	0.23	-0.0475	85303987	85388366		1	854	0.28	0.244	0.036	85418889	85468679		1	854	0.43	0.4375	-0.0075	85418894	85490491		1	851	0.958095	1.01473	-0.0566318	85110838	85200606		1	854	0.991007	0.95494	0.0360675	85418889	85468679		1	852	0.827184	0.944872	-0.117688	85202855	85301704
1	854	0.274	0.236	0.038	85418907	85496356		1	855	0.188	0.254	-0.066	85526120	85597332		1	855	0.422	0.362	0.06	85506190	85597332		1	852	0.992906	1.00789	-0.0149885	85201446	85301704		1	855	1.00677	0.95434	0.0524274	85526120	85597332		1	853	0.808823	0.97277	-0.163947	85301705	85375316
1	855	0.128889	0.14	-0.0111111	85516235	85602336		1	856	0.366154	0.306154	0.06	85603772	85699673		1	856	0.453333	0.183333	0.27	85617439	85700636		1	853	1.02493	0.978165	0.0467628	85303987	85388366		1	856	0.961539	0.916462	0.0450772	85603772	85699673		1	854	0.887249	0.921347	-0.0340978	85418894	85490491
1	856	0.234118	0.216471	0.0176471	85603860	85700675		1	857	0.168571	0.23	-0.0614286	85703221	85795167		1	857	0.352857	0.258571	0.0942857	85700706	85795167		1	854	1.05404	1.02087	0.033172	85418907	85496356		1	857	1.04888	0.989691	0.0591921	85703221	85795167		1	855	0.955439	0.977575	-0.0221361	85506190	85597332
1	857	0.217143	0.188571	0.0285714	85704565	85795167		1	858	0.22	0.25	-0.03	85812470	85900441		1	858	0.355	0.19	0.165	85812470	85900453		1	855	1.09353	0.994681	0.0988442	85516235	85602336		1	858	0.977837	0.949341	0.0284964	85812470	85900441		1	856	1.01609	1.02749	-0.0113989	85617439	85700636
1	858	0.22	0.208	0.012	85822961	85898697		1	859	0.261333	0.325333	-0.064	85900499	86004468		1	859	0.3625	0.2375	0.125	85900499	86004468		1	856	1.02978	0.99349	0.0362887	85603860	85700675		1	859	1.05765	0.996966	0.0606814	85900499	86004468		1	857	1.11531	1.02945	0.0858543	85700706	85795167
1	859	0.173333	0.211111	-0.0377778	85900466	86001782		1	860	0.32	0.316364	0.00363636	86005220	86101210		1	860	0.374667	0.313333	0.0613333	86006114	86102130		1	857	1.04884	0.993282	0.0555571	85704565	85795167		1	860	1.02034	0.995469	0.0248738	86005220	86101210		1	858	0.96112	0.979532	-0.0184125	85812470	85900453
1	860	0.207143	0.224286	-0.0171429	86005227	86101294		1	861	0.254286	0.248571	0.00571429	86101097	86189362		1	861	0.388	0.186	0.202	86109917	86205556		1	858	1.17157	1.08067	0.0908988	85822961	85898697		1	861	1.06148	1.02797	0.0335082	86101097	86189362		1	859	1.07904	1.02774	0.0512974	85900499	86004468
1	861	0.173333	0.155	0.0183333	86101130	86191968		1	862	0.2425	0.43	-0.1875	86211469	86290153		1	862	0.437143	0.16	0.277143	86262097	86301846		1	859	1.00956	0.997564	0.0119999	85900466	86001782		1	862	1.02426	1.02108	0.00318438	86211469	86290153		1	860	0.979261	0.961069	0.0181923	86006114	86102130
1	862	0.206667	0.186667	0.02	86206671	86301923		1	863	0.265333	0.210667	0.0546667	86308546	86386771		1	863	0.28	0.250769	0.0292308	86308546	86383417		1	860	1.07041	1.01549	0.0549218	86005227	86101294		1	863	1.0359	1.01223	0.0236692	86308546	86386771		1	861	1.0016	1.02854	-0.0269366	86109917	86205556
1	863	0.17	0.166667	0.00333333	86318059	86396081		1	864	0.29	0.2125	0.0775	86401035	86499704		1	864	0.366	0.346	0.02	86401037	86499704		1	861	0.992785	0.97639	0.0163941	86101130	86191968		1	864	0.988858	0.943592	0.0452665	86401035	86499704		1	862	1.02994	1.03916	-0.00922648	86262097	86301846
1	864	0.44	0.14	0.3	86470424	86475076		1	865	0.19	0.243333	-0.0533333	86506143	86600018		1	865	0.26	0.285	-0.025	86522213	86588216		1	862	1.03665	1.00315	0.0334997	86206671	86301923		1	865	0.975357	0.95134	0.024017	86506143	86600018		1	863	1.03392	0.973723	0.0602009	86308546	86383417
1	865	0.194545	0.132727	0.0618182	86501878	86588218		1	866	0.3175	0.2925	0.025	86605521	86673334		1	866	0.505	0.321667	0.183333	86603466	86697844		1	863	0.990662	1.00527	-0.0146085	86318059	86400998		1	866	1.00401	0.960464	0.0435481	86605521	86673334		1	864	0.854504	0.921735	-0.0672301	86401037	86499704
1	866	0.258571	0.227143	0.0314286	86622692	86702237		1	867	0.152727	0.249091	-0.0963636	86704856	86801603		1	867	0.456667	0.356667	0.1	86702292	86801603		1	864	1.05094	1.00656	0.0443748	86401510	86499704		1	867	1.02145	1.00947	0.0119782	86704856	86801603		1	865	0.951591	1.02212	-0.0705243	86506138	86588216
1	867	0.284615	0.221538	0.0630769	86707960	86786592		1	868	0.298	0.194	0.104	86802634	86896535		1	868	0.433333	0.255556	0.177778	86802062	86896531		1	865	1.07111	1.01934	0.0517697	86501878	86588218		1	868	1.03366	1.00203	0.0316266	86802634	86896535		1	866	0.861709	0.917466	-0.0557568	86603466	86697844
1	868	0.245	0.223333	0.0216667	86809946	86902853		1	869	0.201667	0.255	-0.0533333	86921403	87001371		1	869	0.38	0.245	0.135	86915464	86995441		1	866	1.06773	0.952049	0.115678	86622692	86702237		1	869	1.02155	0.949257	0.0722963	86921403	87001371		1	867	0.805972	0.902942	-0.0969699	86702292	86801603
1	869	0.226	0.172	0.054	86902860	87002058		1	870	0.229091	0.303636	-0.0745455	87002057	87103665		1	870	0.63	0.443333	0.186667	87019647	87080865		1	867	1.03127	0.95521	0.0760621	86707960	86786592		1	870	0.879575	1.02192	-0.142344	87002057	87103665		1	868	1.07931	1.00533	0.0739806	86802062	86896531
1	870	0.268	0.238	0.03	87002057	87096263		1	871	0.155556	0.246667	-0.0911111	87130217	87187510		1	871	0.467273	0.210909	0.256364	87106896	87203871		1	868	0.988034	0.986127	0.0019068	86809946	86902853		1	871	1.02495	0.932732	0.0922195	87130217	87187510		1	869	1.08069	1.06785	0.012833	86915464	86995441
1	871	0.223636	0.227273	-0.00363636	87105980	87187492		1	872	0.212	0.244	-0.032	87204847	87295106		1	872	0.402222	0.204444	0.197778	87214668	87281849		1	869	1.00528	1.00482	0.000452929	86902860	87002058		1	872	1.04071	0.89215	0.148562	87204847	87295106		1	870	0.76613	1.04505	-0.278921	87002057	87101468
1	872	0.1	0.165714	-0.0657143	87225644	87277652		1	873	0.223333	0.25	-0.0266667	87309971	87391830		1	873	0.312	0.268	0.044	87309971	87353773		1	870	1.01256	1.02156	-0.00900336	87002057	87096263		1	873	1.03267	0.938176	0.0944906	87309971	87391830		1	871	1.01625	1.05456	-0.0383138	87106896	87203871
1	873	0.176	0.18	-0.004	87330496	87404025		1	874	0.283333	0.281667	0.00166667	87416815	87499740		1	874	0.251667	0.215	0.0366667	87416799	87503259		1	871	0.995707	0.978108	0.0175984	87105980	87187492		1	874	1.07859	0.960422	0.118165	87416815	87499740		1	872	1.00372	1.0247	-0.0209731	87214668	87281849
1	874	0.177778	0.22	-0.0422222	87411773	87503259		1	875	0.196	0.3	-0.104	87503525	87532051		1	875	0.164	0.254	-0.09	87503514	87571299		1	872	1.04191	1.01666	0.0252509	87220063	87277652		1	875	1.04259	0.89405	0.148535	87503525	87532051		1	873	1.18138	1.06121	0.120166	87309971	87353773
1	875	0.143333	0.143333	4.62536458063998e-18	87511120	87557157		1	876	0.256	0.292	-0.036	87606725	87707373		1	876	0.26	0.112	0.148	87618189	87698125		1	873	1.05331	1.03651	0.0167996	87330496	87404025		1	876	1.05059	0.978836	0.0717583	87606725	87707373		1	874	1.20865	1.05548	0.153171	87416799	87503259
1	876	0.121538	0.175385	-0.0538462	87601816	87698125		1	877	0.292	0.268	0.024	87713554	87801870		1	877	0.277143	0.251429	0.0257143	87713554	87804848		1	874	1.08412	1.03839	0.0457267	87404008	87503259		1	877	1.04832	1.03003	0.0182892	87713554	87801870		1	875	1.18807	1.07818	0.109886	87503514	87571299
1	877	0.205714	0.168571	0.0371429	87740378	87786666		1	878	0.258571	0.295714	-0.0371429	87805002	87901829		1	878	0.301818	0.187273	0.114545	87805001	87901091		1	875	1.03827	0.976803	0.0614665	87511120	87557157		1	878	1.03023	1.04875	-0.0185264	87805002	87901829		1	876	1.15643	1.08499	0.0714375	87618189	87698125
1	878	0.198333	0.25	-0.0516667	87805001	87901829		1	879	0.318182	0.283636	0.0345455	87907233	88004613		1	879	0.256	0.02	0.236	87916116	88004613		1	876	1.0635	0.994461	0.0690374	87601816	87702044		1	879	1.01323	1.00701	0.00621669	87907233	88004613		1	877	1.13075	1.0585	0.0722514	87713554	87804848
1	879	0.16875	0.19	-0.02125	87901864	88002223		1	880	0.347273	0.252727	0.0945455	88035718	88096403		1	880	0.46	0.0733333	0.386667	88074092	88096444		1	877	1.05213	1.01436	0.0377728	87740378	87786666		1	880	0.979465	0.947568	0.031897	88035718	88096403		1	878	1.0316	0.985995	0.0456033	87805001	87901091
1	880	0.176364	0.218182	-0.0418182	88015437	88098292		1	881	0.27	0.346	-0.076	88101975	88199484		1	881	0.275294	0.315294	-0.04	88101544	88196409		1	878	1.09902	1.00065	0.0983675	87805001	87901829		1	881	1.00974	0.980735	0.0290075	88101975	88199484		1	879	1.05718	1.06473	-0.00755059	87916116	88004613
1	881	0.153333	0.223333	-0.07	88120681	88196643		1	882	0.362	0.34	0.022	88203750	88268102		1	882	0.3325	0.2225	0.11	88200230	88289127		1	879	1.0972	0.983472	0.113732	87901864	88002223		1	882	1.0298	0.944941	0.0848597	88203750	88268102		1	880	0.959287	1.05909	-0.0998063	88030568	88096444
1	882	0.195385	0.158462	0.0369231	88200230	88298264		1	883	0.326154	0.18	0.146154	88308037	88400187		1	883	0.194286	0.165714	0.0285714	88309049	88394104		1	880	1.00839	1.00214	0.00624491	88015437	88098292		1	883	0.879622	0.97197	-0.0923485	88308037	88400187		1	881	0.972114	0.941194	0.0309209	88101544	88196409
1	883	0.248	0.234	0.014	88309049	88390214		1	884	0.229091	0.256364	-0.0272727	88401720	88496167		1	884	0.313333	0.166667	0.146667	88406584	88482365		1	881	1.04727	0.947015	0.10025	88120681	88196643		1	884	1.00632	0.978927	0.0273897	88401720	88496167		1	882	1.08495	1.04154	0.0434138	88200230	88289127
1	884	0.252857	0.265714	-0.0128571	88414517	88497791		1	885	0.251429	0.218571	0.0328571	88521308	88597716		1	885	0.16	0.2	-0.04	88593804	88597716		1	882	1.06794	1.03077	0.0371724	88200230	88298264		1	885	1.05175	1.02277	0.0289808	88521308	88597716		1	883	1.01282	0.912866	0.0999546	88309049	88394104
1	885	0.209091	0.223636	-0.0145455	88521307	88597742		1	886	0.388235	0.26	0.128235	88601435	88698207		1	886	0.386667	0.188889	0.197778	88616034	88683952		1	883	1.05319	0.984823	0.0683652	88309049	88390214		1	886	1.0694	0.96606	0.103343	88601435	88698207		1	884	1.00976	1.0043	0.00545366	88406584	88496167
1	886	0.25	0.15	0.1	88619326	88683954		1	887	0.33	0.245	0.085	88734305	88785186		1	887	0.27	0.2375	0.0325	88704247	88794691		1	884	1.00717	0.968811	0.0383555	88414517	88497791		1	887	0.979986	0.985235	-0.00524845	88734305	88785186		1	885	1.00736	1.04117	-0.0338146	88512698	88597716
1	887	0.251667	0.198333	0.0533333	88708320	88803484		1	888	0.381818	0.390909	-0.00909091	88816235	88901768		1	888	0.454118	0.210588	0.243529	88804886	88901768		1	885	1.09528	0.979819	0.115459	88521307	88597742		1	888	0.993292	0.94875	0.0445417	88816235	88901768		1	886	1.15985	1.06555	0.0943002	88616034	88683952
1	888	0.2425	0.21125	0.03125	88804887	88902721		1	889	0.314286	0.208571	0.105714	88903812	89005376		1	889	0.318462	0.249231	0.0692308	88901756	89005280		1	886	1.07021	1.04166	0.0285509	88619326	88683954		1	889	0.998187	0.974979	0.0232073	88903812	89005376		1	887	1.11287	1.03108	0.0817862	88704247	88794691
1	889	0.188	0.196	-0.008	88912559	89005376		1	890	0.372308	0.207692	0.164615	89023528	89096221		1	890	0.372	0.298667	0.0733333	89005377	89082781		1	887	1.04282	0.994544	0.0482744	88708320	88803484		1	890	1.04555	1.07244	-0.0268828	89023528	89096221		1	888	0.971683	1.01442	-0.0427402	88804886	88901768
1	890	0.244444	0.208889	0.0355556	89009676	89082782		1	891	0.409091	0.303636	0.105455	89101716	89197204		1	891	0.306667	0.193333	0.113333	89101719	89185316		1	888	1.03835	1.00298	0.0353647	88804887	88902721		1	891	1.02305	1.01301	0.0100364	89101716	89197204		1	889	0.989523	0.954997	0.034526	88901756	89005280
1	891	0.215	0.25	-0.035	89100224	89197197		1	892	0.368	0.284	0.084	89212349	89299913		1	892	0.21	0.233333	-0.0233333	89212348	89243187		1	889	1.03307	0.978147	0.0549244	88903811	89005376		1	892	1.01239	0.968837	0.0435505	89212349	89299913		1	890	0.974191	0.950249	0.0239425	89005377	89082781
1	892	0.22	0.225714	-0.00571429	89212348	89303532		1	893	0.312	0.284	0.028	89314811	89390987		1	893	0.228333	0.206667	0.0216667	89304684	89384571		1	890	1.07722	0.984009	0.0932088	89009676	89082782		1	893	1.04611	0.95114	0.0949718	89314811	89390987		1	891	1.05264	0.959142	0.093498	89101719	89185316
1	893	0.17	0.0866667	0.0833333	89304709	89391053		1	894	0.347273	0.26	0.0872727	89415202	89500884		1	894	0.266667	0.262222	0.00444444	89416296	89500884		1	891	1.06822	1.01576	0.0524572	89100224	89197197		1	894	1.06954	0.968201	0.101336	89415202	89500884		1	892	1.10466	0.991315	0.113346	89212348	89243187
1	894	0.22	0.08	0.14	89422551	89425978		1	895	0.456667	0.19	0.266667	89502845	89554928		1	895	0.166667	0.213333	-0.0466667	89502510	89606797		1	892	1.05646	0.99696	0.0595034	89212348	89303532		1	895	1.07822	1.01033	0.0678895	89502845	89554928		1	893	1.1901	1.08507	0.105032	89304684	89384571
1	895	0.104444	0.115556	-0.0111111	89500882	89597503		1	896	0.258182	0.267273	-0.00909091	89607215	89700766		1	896	0.342857	0.248571	0.0942857	89610371	89699991		1	893	1.07674	1.03303	0.0437062	89304709	89391053		1	896	1.0494	1.00038	0.0490208	89607215	89700766		1	894	1.11535	0.988344	0.127007	89416296	89500884
1	896	0.198571	0.168571	0.03	89625437	89703408		1	897	0.406667	0.242222	0.164444	89703651	89792614		1	897	0.444	0.288	0.156	89703866	89802666		1	894	1.11529	1.03631	0.0789784	89415202	89497008		1	897	1.01173	0.947286	0.0644412	89703651	89792614		1	895	1.12961	1.01621	0.1134	89502510	89606797
1	897	0.189091	0.149091	0.04	89703948	89802666		1	898	0.323077	0.173846	0.149231	89802709	89900887		1	898	0.327273	0.254545	0.0727273	89818228	89904746		1	895	1.10668	1.00978	0.0969032	89500882	89597503		1	898	1.04521	0.988603	0.0566102	89802709	89900887		1	896	1.06964	1.05115	0.0184886	89610371	89699991
1	898	0.256667	0.176667	0.08	89815325	89889746		1	899	0.336	0.124	0.212	89900866	89964544		1	899	0.31	0.4	-0.09	89918851	89947822		1	896	1.03376	1.02468	0.00907951	89625437	89703408		1	899	0.888659	0.845025	0.0436341	89900866	89989643		1	897	0.985025	0.986537	-0.00151203	89703866	89802666
1	899	0.094	0.176	-0.082	89913070	89981790		1	900	0.335	0.2375	0.0975	90002852	90096226		1	900	0.344	0.164	0.18	90000769	90100032		1	897	1.0343	1.02213	0.0121741	89703948	89802666		1	900	1.07468	0.991584	0.0831005	90002852	90096226		1	898	1.09106	1.03038	0.0606759	89818228	89904746
1	900	0.22	0.2	0.02	90038530	90101375		1	901	0.366667	0.226667	0.14	90120553	90181091		1	901	0.384444	0.291111	0.0933333	90151799	90203696		1	898	1.05828	1.02549	0.0327965	89815325	89889746		1	901	0.984358	1.0065	-0.0221399	90120553	90181091		1	899	1.10863	0.996848	0.111784	89918851	89972342
1	901	0.1875	0.14	0.0475	90101402	90196113		1	902	0.324	0.204	0.12	90244325	90304175		1	902	0.311429	0.265714	0.0457143	90229514	90266225		1	899	1.07842	1.03156	0.0468581	89913070	89981790		1	902	0.996738	0.984435	0.0123033	90244325	90304175		1	900	1.05399	1.05662	-0.00262899	90000769	90100032
1	902	0.173333	0.208889	-0.0355556	90211533	90299484		1	903	0.226667	0.166667	0.06	90355455	90406738		1	903	0.291429	0.34	-0.0485714	90310673	90392126		1	900	0.99238	0.965581	0.0267992	90038530	90101375		1	903	1.05287	0.968282	0.0845897	90355455	90406738		1	901	0.904497	0.948988	-0.0444914	90113623	90203696
1	903	0.152308	0.198462	-0.0461538	90310661	90406310		1	904	0.1975	0.1725	0.025	90416271	90476299		1	904	0.266667	0.228333	0.0383333	90407482	90504945		1	901	1.0318	1.02736	0.00444383	90101402	90196113		1	904	0.94505	0.965213	-0.0201633	90416271	90476299		1	902	1.11657	1.02082	0.0957483	90229514	90285579
1	904	0.196	0.16	0.036	90425132	90476298		1	905	0.31	0.151667	0.158333	90522159	90601873		1	905	0.313333	0.325	-0.0116667	90522299	90601875		1	902	1.02803	1.02538	0.0026506	90211533	90299484		1	905	0.992716	0.964255	0.0284606	90522159	90601873		1	903	1.11424	1.03039	0.0838522	90310673	90392126
1	905	0.212857	0.265714	-0.0528571	90519670	90608036		1	906	0.28	0.195556	0.0844444	90618824	90698766		1	906	0.29	0.266667	0.0233333	90604061	90692962		1	903	1.03332	1.02338	0.00994537	90310661	90406310		1	906	1.0143	0.994611	0.0196874	90618824	90698766		1	904	1.04152	0.997694	0.0438249	90407482	90504945
1	906	0.28	0.214286	0.0657143	90612695	90698766		1	907	0.266667	0.131667	0.135	90700070	90802340		1	907	0.47	0.326667	0.143333	90740863	90803190		1	904	1.03026	1.03651	-0.00624613	90425132	90476298		1	907	1.00052	0.957589	0.0429327	90700070	90802340		1	905	0.982346	0.938291	0.0440541	90522299	90601875
1	907	0.16	0.22	-0.06	90717993	90802376		1	908	0.16	0.24	-0.08	90816297	90898746		1	908	0.326	0.286	0.04	90806975	90901755		1	905	0.969479	0.988049	-0.0185696	90519670	90608036		1	908	1.01558	0.988834	0.0267499	90816297	90898746		1	906	1.029	1.00084	0.0281525	90604061	90692962
1	909	0.1	0.232	-0.132	90927793	91004064		1	909	0.21	0.183333	0.0266667	90924649	91001547		1	909	0.3	0.306667	-0.00666667	90926576	90991288		1	906	0.983688	1.00035	-0.0166673	90612695	90698766		1	909	0.970949	0.95284	0.0181089	90924649	91001547		1	907	0.945697	0.915545	0.0301516	90740863	90803190
1	910	0.2	0.146667	0.0533333	91046063	91099987		1	910	0.245	0.19	0.055	91004064	91094445		1	910	0.205	0.23	-0.025	91006789	91029076		1	907	1.00491	0.994131	0.0107829	90717993	90802376		1	910	1.05278	1.00208	0.050698	91004064	91094445		1	908	0.959104	0.918004	0.0410999	90806975	90901755
1	911	0.303333	0.263333	0.04	91115636	91170252		1	911	0.193333	0.176667	0.0166667	91118062	91183634		1	911	0.386667	0.353333	0.0333333	91103690	91156740		1	908	1.14743	1.08919	0.058246	90890389	90895817		1	911	1.02091	0.936676	0.0842347	91118062	91183634		1	909	1.04068	1.01744	0.0232356	90926576	90991288
1	912	0.19	0.213333	-0.0233333	91226160	91270306		1	912	0.1675	0.11	0.0575	91226789	91311939		1	912	0.416	0.328	0.088	91226789	91270318		1	909	1.05064	0.987596	0.0630455	90927793	91004064		1	912	1.00462	0.99961	0.00501421	91226789	91311939		1	910	1.07427	0.96319	0.111084	91006789	91029076
1	913	0.212	0.208	0.004	91331529	91355054		1	913	0.135556	0.0866667	0.0488889	91317323	91403221		1	913	0.313333	0.233333	0.08	91302839	91403226		1	910	0.986922	0.943302	0.0436198	91046063	91099987		1	913	1.03352	0.987168	0.046356	91317323	91403221		1	911	1.02778	0.960538	0.0672366	91103690	91194369
1	914	0.133333	0.286667	-0.153333	91407050	91482280		1	914	0.171429	0.114286	0.0571429	91406260	91474975		1	914	0.38	0.282857	0.0971429	91404829	91477163		1	911	1.01138	0.978948	0.0324345	91115636	91170252		1	914	0.957357	0.95284	0.00451635	91406260	91482256		1	912	0.885073	0.896887	-0.0118137	91226789	91270318
1	915	0	0.196	-0.196	91504595	91556561		1	915	0.207143	0.18	0.0271429	91516405	91585588		1	915	0.418667	0.370667	0.048	91501467	91600644		1	912	1.03584	1.00453	0.0313159	91226160	91270306		1	915	1.0218	0.974836	0.0469666	91516405	91585588		1	913	1.02022	0.992606	0.0276099	91302839	91403226
1	916	0	0.02	-0.02	91603784	91611429		1	916	0.24	0.104	0.136	91634231	91686566		1	916	0.351429	0.294286	0.0571429	91600751	91706149		1	913	1.05452	1.01077	0.0437569	91331529	91355054		1	916	1.03774	0.991834	0.0459026	91634231	91686566		1	914	0.967271	0.969315	-0.00204385	91404829	91477163
1	917	0.197143	0.157143	0.04	91706207	91793651		1	917	0.337778	0.144444	0.193333	91707001	91806189		1	917	0.287273	0.312727	-0.0254545	91707000	91806189		1	914	0.961855	0.92812	0.0337352	91407050	91482280		1	917	0.990787	0.963061	0.0277262	91707001	91806189		1	915	0.952263	0.915084	0.0371789	91501467	91600644
1	918	0.197143	0.228571	-0.0314286	91809894	91880810		1	918	0.104	0.068	0.036	91809893	91892224		1	918	0.43	0.336	0.094	91809894	91900527		1	915	0.971801	0.973337	-0.00153657	91504595	91556561		1	918	1.01283	0.95384	0.0589888	91809893	91892224		1	916	1.00628	1.02412	-0.0178411	91600751	91706149
1	919	0.193333	0.178333	0.015	91910346	92004916		1	919	0.291667	0.055	0.236667	91914346	91996800		1	919	0.405	0.1875	0.2175	91900562	91996143		1	916	0.980049	0.990665	-0.0106166	91603784	91611429		1	919	0.970306	0.913597	0.0567094	91914346	91996800		1	917	1.02042	0.976477	0.0439474	91707000	91806189
1	920	0.108571	0.157143	-0.0485714	92016948	92105222		1	920	0.144	0.028	0.116	92019917	92081382		1	920	0.306	0.142	0.164	92003436	92105222		1	917	1.03896	0.980976	0.0579867	91706207	91793651		1	920	1.04731	1.04997	-0.00265796	92000122	92081382		1	918	0.994195	0.945023	0.0491722	91809894	91900527
1	921	0.155	0.2	-0.045	92105249	92174623		1	921	0.282857	0.06	0.222857	92128722	92187597		1	921	0.3625	0.2	0.1625	92105359	92159532		1	918	1.04555	0.979278	0.0662687	91809894	91880810		1	921	1.0072	1.02527	-0.0180766	92128722	92187597		1	919	1.08115	1.02418	0.0569616	91900562	91996143
1	922	0.168	0.148	0.02	92218373	92303642		1	922	0.1	0.0371429	0.0628571	92206352	92295462		1	922	0.294286	0.248571	0.0457143	92209172	92276470		1	919	1.02315	0.986819	0.0363355	91910346	92004916		1	922	1.02505	1.05119	-0.0261352	92206352	92295462		1	920	1.10077	1.0083	0.0924693	92000044	92105222
1	923	0.1375	0.1875	-0.05	92303233	92399028		1	923	0.108	0.104	0.004	92327112	92379893		1	923	0.32	0.02	0.3	92384012	92388487		1	920	1.10758	1.03826	0.0693156	92016948	92105222		1	923	1.03465	1.03463	2.39328629678681e-05	92327112	92379893		1	921	0.988835	0.971489	0.0173465	92105359	92159532
1	924	0.2	0.213333	-0.0133333	92434846	92500636		1	924	0.0466667	0.0266667	0.02	92457284	92500636		1	924	0.305	0.2	0.105	92414549	92500636		1	921	1.08012	0.978783	0.101332	92105249	92204203		1	924	0.994408	1.05939	-0.0649857	92442532	92500636		1	922	1.06439	0.978932	0.0854592	92209172	92276470
1	925	0.225	0.185	0.04	92515024	92603787		1	925	0.08	0.02	0.06	92535929	92602703		1	925	0.448	0.27	0.178	92535929	92603774		1	922	1.07414	0.996677	0.0774605	92207136	92303642		1	925	1.05597	1.02911	0.026855	92535929	92602703		1	923	1.13978	1.06109	0.0786919	92373462	92388487
1	926	0.206667	0.188889	0.0177778	92635718	92696747		1	926	0.068	0.022	0.046	92603815	92702336		1	926	0.426667	0.236667	0.19	92608800	92703127		1	923	1.06617	1.00614	0.0600301	92303233	92399028		1	926	0.981088	0.997333	-0.0162443	92603815	92702336		1	924	1.02251	0.979673	0.0428336	92414549	92500636
1	927	0.210909	0.234545	-0.0236364	92700026	92795323		1	927	0.0311111	0.0222222	0.00888889	92712031	92807787		1	927	0.64	0.34	0.3	92708752	92785018		1	924	1.1161	1.03209	0.0840118	92434846	92500636		1	927	1.04873	1.0074	0.0413233	92708752	92807787		1	925	0.951316	1.00293	-0.0516183	92535929	92603774
1	928	0.123333	0.163333	-0.04	92801296	92894150		1	928	0.03	0.0333333	-0.00333333	92829480	92902785		1	928	0.336667	0.136667	0.2	92832006	92900900		1	925	1.07708	1.04624	0.0308446	92515024	92603787		1	928	0.98944	0.967838	0.0216022	92829480	92902785		1	926	0.973806	1.01827	-0.0444647	92608800	92703127
1	929	0.178667	0.178667	3.69871053634378e-18	92913525	93004975		1	929	0.182857	0.0371429	0.145714	92903614	92996946		1	929	0.336364	0.163636	0.172727	92903614	93003848		1	926	1.08746	1.01294	0.0745164	92635718	92696747		1	929	0.990486	1.02519	-0.0347054	92903614	92996946		1	927	0.82434	0.905423	-0.0810828	92708752	92785018
1	930	0.212	0.182667	0.0293333	93005502	93103074		1	930	0.313333	0.1	0.213333	93017358	93098617		1	930	0.433333	0.316667	0.116667	93011331	93099037		1	927	1.01997	0.981529	0.0384364	92700026	92795323		1	930	0.992379	0.901293	0.0910855	93017358	93098617		1	928	1.14515	1.06614	0.0790085	92802558	92900900
1	931	0.158571	0.16	-0.00142857	93106284	93184148		1	931	0.196	0.028	0.168	93120531	93184736		1	931	0.26	0.242222	0.0177778	93132542	93186265		1	928	1.06132	1.06757	-0.00625342	92801296	92894150		1	931	1.1041	1.04537	0.0587325	93120531	93184736		1	929	1.12486	1.00996	0.114906	92903614	93003848
1	932	0.176667	0.183333	-0.00666667	93218583	93293096		1	932	0.055	0.015	0.04	93208490	93239943		1	932	0.38	0.304615	0.0753846	93203850	93290658		1	929	1.04223	0.995649	0.0465825	92913525	93004975		1	932	1.05557	1.06411	-0.0085327	93204498	93290658		1	930	0.962341	0.916467	0.0458742	93011331	93099037
1	933	0.11	0.14	-0.03	93303923	93395714		1	933	0.21	0.025	0.185	93314875	93407382		1	933	0.277778	0.324444	-0.0466667	93309119	93407382		1	930	1.05646	0.996639	0.0598241	93005502	93103074		1	933	1.04908	1.03638	0.0126939	93314875	93407382		1	931	1.03493	0.962626	0.0723006	93132542	93186265
1	934	0.213333	0.257778	-0.0444444	93400714	93484665		1	934	0.284	0.068	0.216	93426921	93497246		1	934	0.386667	0.271111	0.115556	93407382	93501603		1	931	1.10225	1.014	0.0882554	93106284	93184148		1	934	1.06072	1.01983	0.0408911	93426921	93497246		1	932	0.985928	0.949393	0.0365355	93203850	93290658
1	935	0.205333	0.229333	-0.024	93501735	93604935		1	935	0.182857	0.0228571	0.16	93501755	93592850		1	935	0.508	0.338	0.17	93504005	93598437		1	932	1.02917	0.978618	0.0505542	93218583	93293096		1	935	0.98219	1.03903	-0.0568352	93501755	93602592		1	933	1.0619	1.01632	0.0455885	93309119	93407382
1	936	0.288333	0.18	0.108333	93607195	93690513		1	936	0.18	0.0225	0.1575	93602600	93681932		1	936	0.468	0.27	0.198	93607181	93696970		1	933	1.0504	1.05577	-0.00537028	93303923	93395714		1	936	1.05801	1.02598	0.0320331	93602600	93681932		1	934	0.866036	0.956273	-0.0902375	93407382	93501603
1	937	0.205	0.1775	0.0275	93711404	93769952		1	937	0.08	0.044	0.036	93714851	93791178		1	937	0.308	0.184	0.124	93703282	93785807		1	934	1.03787	0.98995	0.0479149	93400714	93484665		1	937	1.04438	1.0157	0.0286718	93714851	93791178		1	935	0.827442	0.89412	-0.0666778	93504005	93598437
1	938	0.214545	0.190909	0.0236364	93809875	93890518		1	938	0.0633333	0.0333333	0.03	93815498	93875038		1	938	0.306667	0.02	0.286667	93802858	93863021		1	935	1.05056	1.00119	0.0493663	93501735	93604935		1	938	1.08094	1.04093	0.0400131	93802834	93900640		1	936	0.956004	0.975408	-0.019404	93607181	93696970
1	939	0.20875	0.17	0.03875	93906329	93997075		1	939	0.0622222	0.0222222	0.04	93903085	93997059		1	939	0.17	0.02	0.15	93915644	93937894		1	936	1.05447	0.979844	0.0746266	93607195	93696286		1	939	0.927289	0.931305	-0.00401632	93903085	93997059		1	937	1.07656	1.03035	0.0462109	93703282	93785807
1	940	0.222857	0.225714	-0.00285714	94001997	94101216		1	940	0.0266667	0.0233333	0.00333333	94011676	94091655		1	940	0.404	0.301333	0.102667	94011652	94101216		1	937	1.08396	0.953699	0.130258	93702886	93789161		1	940	1.08087	1.03925	0.0416222	94011676	94091655		1	938	1.11862	1.05559	0.0630293	93802858	93903057
1	941	0.226154	0.201538	0.0246154	94109242	94189031		1	941	0.16	0.02	0.14	94133454	94203988		1	941	0.39	0.31	0.08	94103663	94207015		1	938	1.09052	1.02361	0.0669113	93809875	93890518		1	941	1.0548	1.06532	-0.0105209	94133454	94203988		1	939	1.05244	1.04136	0.0110792	93903085	94001891
1	942	0.198571	0.154286	0.0442857	94210528	94306574		1	942	0.102857	0.02	0.0828571	94203935	94285363		1	942	0.2825	0.2075	0.075	94210528	94293297		1	939	1.07534	0.988871	0.086469	93906329	93997075		1	942	1.08483	1.06432	0.0205111	94203935	94293157		1	940	0.947915	0.985131	-0.0372162	94003183	94101216
1	943	0.16	0.166667	-0.00666667	94322823	94392020		1	943	0.0533333	0.0222222	0.0311111	94314365	94402395		1	943	0.396364	0.24	0.156364	94309625	94373608		1	940	1.06036	1.00276	0.0576026	94001997	94101216		1	943	1.13288	1.05216	0.0807273	94309625	94402395		1	941	0.889883	0.925151	-0.0352675	94103663	94207015
1	944	0.245556	0.237778	0.00777778	94409878	94489544		1	944	0.0575	0.0225	0.035	94411321	94501005		1	944	0.415385	0.261538	0.153846	94403394	94501014		1	941	1.06757	0.99116	0.076406	94109242	94189031		1	944	0.788867	0.835646	-0.0467789	94403725	94501005		1	942	1.0579	0.996041	0.0618546	94210528	94293297
1	945	0.251765	0.171765	0.08	94504136	94606443		1	945	0.0275	0.0325	-0.005	94514986	94596592		1	945	0.372857	0.187143	0.185714	94514986	94594076		1	942	1.11202	1.01809	0.0939226	94210528	94306574		1	945	1.04687	1.03027	0.0165998	94505117	94596592		1	943	1.07598	0.97522	0.100761	94309625	94373608
1	946	0.246154	0.184615	0.0615385	94607468	94695135		1	946	0.0890909	0.0345455	0.0545455	94615155	94700317		1	946	0.418571	0.268571	0.15	94608575	94702244		1	943	1.1213	0.980989	0.140311	94322823	94392020		1	946	1.02251	1.04354	-0.0210277	94615155	94700317		1	944	0.951713	1.01308	-0.061365	94403394	94501014
1	947	0.207143	0.172857	0.0342857	94721230	94799717		1	947	0.04	0.028	0.012	94711734	94787366		1	947	0.383636	0.343636	0.04	94720419	94798213		1	944	1.06347	1.03682	0.0266532	94409878	94489544		1	947	1.08184	1.07736	0.00447942	94703716	94787366		1	945	0.924104	0.945761	-0.0216567	94514986	94594076
1	948	0.148	0.18	-0.032	94809291	94898007		1	948	0.152308	0.0307692	0.121538	94802608	94909306		1	948	0.335	0.288	0.047	94801098	94899178		1	945	1.08386	0.994073	0.0897887	94504136	94606443		1	948	1.09145	0.964505	0.12694	94802608	94909306		1	946	0.930819	0.930124	0.000695029	94608575	94702244
1	949	0.174	0.164	0.01	94929532	94994754		1	949	0.22	0.0266667	0.193333	94939206	94993463		1	949	0.436667	0.287778	0.148889	94902788	95000384		1	946	1.05908	0.981716	0.0773602	94607468	94695135		1	949	1.02919	1.00768	0.0215136	94909301	95000385		1	947	0.906979	0.923663	-0.0166836	94720419	94798213
1	950	0.197333	0.126667	0.0706667	95000385	95104373		1	950	0.244	0.024	0.22	95020577	95092203		1	950	0.543636	0.370909	0.172727	95000389	95104379		1	947	1.09317	0.959805	0.13337	94721230	94799717		1	950	1.07981	1.05271	0.0270996	95000387	95092203		1	948	0.991309	1.00524	-0.0139305	94801098	94899178
1	951	0.16	0.16	3.08169409165498e-18	95127546	95203225		1	952	0.226667	0.0266667	0.2	95205439	95297782		1	951	0.423333	0.326667	0.0966667	95107441	95201254		1	948	1.08816	0.9536	0.134561	94809291	94898007		1	951	1.03906	0.987234	0.0518244	95151444	95203225		1	949	0.909913	0.934961	-0.0250485	94902788	95000384
1	952	0.166667	0.18	-0.0133333	95203291	95268159		1	953	0.252	0.044	0.208	95322283	95369492		1	952	0.418182	0.370909	0.0472727	95205439	95297797		1	949	1.07003	1.01096	0.0590624	94919786	94994754		1	952	1.01768	1.00783	0.00984712	95205439	95297782		1	950	0.795949	0.864058	-0.0681087	95000389	95104379
1	954	0.171429	0.0342857	0.137143	95403169	95499181		1	954	0.221818	0.0418182	0.18	95402702	95500997		1	953	0.416923	0.258462	0.158462	95302670	95402569		1	950	1.07317	1.01454	0.0586355	95000385	95104373		1	953	1.06583	1.02083	0.045001	95302255	95385510		1	951	0.95463	0.909474	0.0451556	95107441	95201254
1	955	0.149231	0.18	-0.0307692	95502230	95583000		1	955	0.228333	0.0266667	0.201667	95502230	95603397		1	954	0.490588	0.342353	0.148235	95402702	95499222		1	951	1.09588	1.01007	0.085811	95124695	95203225		1	954	0.997344	0.998533	-0.00118817	95402702	95500997		1	952	0.943212	0.905639	0.0375728	95205439	95297797
1	956	0.211111	0.24	-0.0288889	95603141	95698182		1	956	0.265	0.02	0.245	95621111	95701717		1	955	0.4425	0.2975	0.145	95507619	95601856		1	952	1.10264	1.00255	0.100094	95203291	95297807		1	955	1.05419	1.03598	0.0182024	95502230	95603397		1	953	0.925246	0.931872	-0.00662587	95302670	95402569
1	957	0.147692	0.187692	-0.04	95701624	95798359		1	957	0.2	0.02	0.18	95701796	95798342		1	956	0.370909	0.227273	0.143636	95607245	95705591		1	953	1.09996	1.0331	0.0668545	95300755	95385509		1	956	1.08818	1.0327	0.0554831	95614453	95701717		1	954	0.923986	0.943092	-0.0191064	95402702	95499222
1	958	0.046	0.18	-0.134	95821528	95898487		1	958	0.185	0.1625	0.0225	95821523	95903788		1	957	0.495	0.271667	0.223333	95709546	95798349		1	954	1.10719	1.0356	0.0715909	95403169	95499181		1	957	1.05548	0.968638	0.0868425	95701796	95798342		1	955	0.924013	0.889071	0.0349411	95507619	95601856
1	959	0.222	0.234	-0.012	95906129	95997865		1	959	0.156667	0.126667	0.03	95908932	95999910		1	958	0.302857	0.231429	0.0714286	95827124	95903789		1	955	1.02465	0.973718	0.0509291	95502230	95583000		1	958	1.05485	1.02345	0.031393	95821523	95903788		1	956	0.971115	0.958956	0.0121588	95607245	95705591
1	960	0.122	0.172	-0.05	96001864	96100887		1	960	0.156923	0.0846154	0.0723077	96003300	96101251		1	959	0.34	0.102857	0.237143	95908932	95989914		1	956	1.10633	0.98973	0.116598	95603141	95698182		1	959	1.08483	1.05899	0.0258436	95908932	95999910		1	957	0.964326	0.975792	-0.0114659	95709546	95798349
1	961	0.222857	0.197143	0.0257143	96101493	96200342		1	961	0.138333	0.055	0.0833333	96101486	96195173		1	960	0.386	0.246	0.14	96001864	96101289		1	957	1.06794	0.991008	0.0769315	95701624	95798359		1	960	1.11634	1.07151	0.0448288	96003300	96101251		1	958	0.996722	0.967866	0.0288553	95827124	95903789
1	962	0.1475	0.16	-0.0125	96202802	96299829		1	962	0.24	0.08	0.16	96200351	96301092		1	961	0.373333	0.246667	0.126667	96105661	96195267		1	958	1.1159	0.998092	0.117805	95821528	95898487		1	961	1.09296	1.07558	0.0173736	96101486	96195173		1	959	0.962443	1.0406	-0.0781562	95908932	95994763
1	963	0.18	0.215	-0.035	96302435	96394345		1	963	0.226154	0.0861538	0.14	96304946	96396810		1	962	0.345	0.16625	0.17875	96204340	96297221		1	959	1.09358	1.01611	0.0774664	95906129	95997865		1	962	1.08786	1.04849	0.0393726	96200351	96301092		1	960	0.993565	0.999777	-0.00621258	96001864	96101289
1	964	0.169412	0.2	-0.0305882	96406767	96503998		1	964	0.14	0.201	-0.061	96400424	96500528		1	963	0.373333	0.26	0.113333	96301803	96364798		1	960	1.12196	1.00453	0.117434	96001864	96100887		1	963	1.08752	1.06551	0.0220036	96304946	96396810		1	961	1.04022	0.933296	0.106924	96105661	96195267
1	965	0.129091	0.190909	-0.0618182	96507104	96596382		1	965	0.193846	0.196923	-0.00307692	96504044	96601760		1	964	0.325	0.255	0.07	96400420	96494031		1	961	1.10559	1.00286	0.10273	96101493	96200342		1	964	1.06044	1.04817	0.0122653	96400424	96500528		1	962	1.00475	0.99218	0.0125751	96204340	96297221
1	966	0.145714	0.154286	-0.00857143	96600264	96698971		1	966	0.174667	0.101333	0.0733333	96601759	96699683		1	965	0.43	0.224286	0.205714	96504078	96605360		1	962	1.13257	1.01864	0.113937	96202802	96299829		1	965	1.0202	1.01514	0.005067	96504044	96601760		1	963	0.955724	0.971233	-0.0155087	96301803	96377507
1	967	0.0983333	0.131667	-0.0333333	96700652	96797172		1	967	0.16	0.0553846	0.104615	96704291	96810280		1	966	0.425	0.278333	0.146667	96608977	96699683		1	963	1.07822	0.977855	0.100365	96302435	96394345		1	966	1.08064	1.04896	0.0316873	96601759	96699683		1	964	0.908331	0.91811	-0.00977942	96400420	96494031
1	968	0.104	0.12	-0.016	96830218	96904264		1	968	0.1875	0.1975	-0.01	96822988	96890934		1	967	0.403333	0.231667	0.171667	96704216	96797172		1	964	1.09827	0.987782	0.110492	96406767	96503998		1	967	1.10504	1.07389	0.0311512	96704291	96810280		1	965	0.954183	0.981435	-0.0272525	96504078	96605360
1	969	0.08	0.154	-0.074	96905576	96998538		1	969	0.148	0.114	0.034	96911095	96999630		1	968	0.46	0.315556	0.144444	96810305	96904082		1	965	1.04786	1.00385	0.04401	96507104	96596382		1	968	1.11477	1.07957	0.0352041	96822988	96890934		1	966	0.985781	0.969414	0.0163673	96608977	96699683
1	970	0.0830769	0.0784615	0.00461538	97005455	97099769		1	970	0.237143	0.127143	0.11	97028523	97106144		1	969	0.408	0.24	0.168	96911095	96999630		1	966	1.07156	1.00029	0.0712657	96600264	96698971		1	969	1.06914	1.03574	0.0334007	96911095	96999630		1	967	1.00143	0.985706	0.0157281	96704216	96797172
1	971	0.148889	0.16	-0.0111111	97100702	97196756		1	971	0.166667	0.153333	0.0133333	97109763	97198865		1	970	0.685714	0.105714	0.58	97007505	97099769		1	967	1.10125	1.0083	0.0929506	96700652	96797172		1	970	1.19093	1.08542	0.10551	97028523	97106144		1	968	0.883037	0.8991	-0.0160629	96810305	96904082
1	972	0.22	0.158667	0.0613333	97200639	97300855		1	972	0.241818	0.127273	0.114545	97200489	97302625		1	971	0.55	0.03	0.52	97102374	97165631		1	968	1.10753	0.993933	0.113595	96830218	96904264		1	971	1.07947	1.06288	0.0165929	97109763	97198865		1	969	0.994531	0.983754	0.0107777	96911095	96999630
1	973	0.1275	0.16875	-0.04125	97302806	97401660		1	973	0.194545	0.105455	0.0890909	97302620	97401665		1	972	0.3275	0.135	0.1925	97238565	97302625		1	969	1.10923	1.00582	0.103411	96905576	96998538		1	972	1.03537	1.05746	-0.0220872	97200489	97302625		1	970	1.04596	0.980004	0.0659586	97007505	97099769
1	974	0.207059	0.158824	0.0482353	97408322	97493263		1	974	0.187692	0.227692	-0.04	97407892	97498742		1	973	0.508	0.216	0.292	97310794	97401665		1	970	1.18886	1.06824	0.120618	97005455	97099769		1	973	1.09599	1.06055	0.0354378	97302620	97401665		1	971	0.953586	1.04321	-0.0896258	97102374	97198865
1	975	0.188571	0.208571	-0.02	97504579	97588317		1	975	0.2825	0.09875	0.18375	97500629	97575341		1	974	0.44	0.281667	0.158333	97409352	97503637		1	971	1.08241	1.00172	0.0806844	97100702	97196756		1	974	1.10235	1.0539	0.048453	97407892	97498742		1	972	1.04019	1.05384	-0.0136474	97211290	97302625
1	976	0.0742857	0.118571	-0.0442857	97601570	97704465		1	976	0.236364	0.172727	0.0636364	97602823	97704471		1	975	0.350909	0.158182	0.192727	97503641	97565168		1	972	1.08096	1.00819	0.0727733	97200639	97300855		1	975	1.07351	1.08688	-0.013367	97500629	97575341		1	973	0.94985	0.995926	-0.0460759	97310794	97401665
1	977	0.148	0.164	-0.016	97704456	97795891		1	977	0.24	0.185333	0.0546667	97704456	97797451		1	976	0.261538	0.249231	0.0123077	97616787	97704471		1	973	1.05533	1.0213	0.0340276	97302806	97401660		1	976	1.09506	1.03613	0.0589285	97602823	97704471		1	974	0.979139	0.956197	0.0229422	97409352	97503637
1	978	0.183	0.153	0.03	97801602	97894921		1	978	0.37	0.155	0.215	97800083	97908594		1	977	0.39	0.437143	-0.0471429	97715702	97797451		1	974	1.04862	1.00374	0.0448736	97408322	97493263		1	977	1.05779	1.02116	0.0366324	97704456	97797451		1	975	1.01543	1.00515	0.0102792	97503641	97565168
1	979	0.125	0.13625	-0.01125	97901001	97993716		1	979	0.215556	0.133333	0.0822222	97917523	97993703		1	978	0.330667	0.314667	0.016	97800083	97897146		1	975	1.07029	0.97875	0.0915406	97504579	97588317		1	978	1.05021	0.95659	0.0936188	97800083	97908594		1	976	1.06839	0.964998	0.10339	97616787	97704471
1	980	0.155	0.13875	0.01625	98009392	98100368		1	980	0.296471	0.12	0.176471	98000769	98100358		1	979	0.343333	0.166667	0.176667	97908629	97993703		1	976	1.0154	1.02129	-0.00589287	97601570	97704465		1	979	1.09042	1.03353	0.0568899	97917523	97993703		1	977	0.950256	0.930453	0.0198027	97715702	97797451
1	981	0.187059	0.122353	0.0647059	98100369	98198810		1	981	0.374	0.084	0.29	98115600	98199671		1	980	0.575	0.311667	0.263333	98009655	98100370		1	977	1.06835	1.00423	0.0641195	97704456	97795891		1	980	1.04045	1.02659	0.0138536	98000769	98100358		1	978	1.02214	0.991069	0.0310709	97800083	97897146
1	982	0.085	0.0725	0.0125	98206140	98275402		1	982	0.307692	0.121538	0.186154	98206110	98300120		1	981	0.504286	0.26	0.244286	98105583	98194346		1	978	1.09679	1.0076	0.0891961	97801602	97894921		1	981	0.976883	0.890543	0.0863405	98115600	98199671		1	979	1.0845	1.04357	0.0409339	97908629	97993703
1	983	0.112727	0.0454545	0.0672727	98315771	98399286		1	983	0.276842	0.191579	0.0852632	98300200	98399317		1	982	0.38	0.11	0.27	98206097	98292359		1	979	1.08929	1.02569	0.0635958	97901001	97993716		1	982	1.12261	1.02529	0.0973253	98206110	98300120		1	980	0.908131	0.919695	-0.0115633	98009655	98100370
1	984	0.345	0.11	0.235	98409006	98498885		1	984	0.355	0.2975	0.0575	98401776	98469914		1	983	0.342857	0.0228571	0.32	98319385	98399317		1	980	1.03107	0.976617	0.0544504	98009392	98100368		1	983	1.10558	0.994991	0.110588	98300200	98399317		1	981	1.12575	0.887342	0.238411	98105583	98194346
1	985	0.274667	0.257333	0.0173333	98500426	98583037		1	985	0.342	0.238	0.104	98506761	98592527		1	984	0.435	0.27	0.165	98401776	98469447		1	981	1.0502	1.02483	0.0253704	98100369	98198810		1	984	1.20707	1.01433	0.192744	98401776	98469914		1	982	1.09384	1.0556	0.0382388	98206097	98292359
1	986	0.234667	0.270667	-0.036	98604636	98702823		1	986	0.202222	0.2	0.00222222	98625316	98693237		1	985	0.456667	0.39	0.0666667	98509453	98601860		1	982	0.829494	0.94945	-0.119956	98206140	98275402		1	985	1.01217	1.00073	0.0114354	98506761	98592527		1	983	1.0178	1.05248	-0.0346814	98307349	98399317
1	987	0.322222	0.246667	0.0755556	98708946	98783060		1	987	0.264444	0.217778	0.0466667	98717678	98796159		1	986	0.52	0.183077	0.336923	98603162	98696883		1	983	0.908258	0.957061	-0.0488031	98306628	98403577		1	986	1.05451	1.02374	0.0307708	98625316	98702822		1	984	1.20911	0.679422	0.529689	98401776	98469447
1	988	0.212857	0.271429	-0.0585714	98821892	98899630		1	988	0.25375	0.21375	0.04	98820195	98902590		1	987	0.5	0.0977778	0.402222	98706259	98777359		1	984	1.17466	1.02593	0.14873	98409006	98498885		1	987	1.06242	1.02938	0.0330404	98717678	98796159		1	985	0.90691	0.889264	0.0176461	98509453	98601860
1	989	0.18	0.298667	-0.118667	98904294	98996247		1	989	0.214667	0.288	-0.0733333	98906804	98996247		1	988	0.475556	0.115556	0.36	98802385	98901672		1	985	1.00123	0.947659	0.0535757	98500426	98583037		1	988	1.0711	1.01945	0.0516483	98820195	98902590		1	986	0.922286	0.947407	-0.0251207	98603162	98696883
1	990	0.2625	0.33	-0.0675	99001418	99088731		1	990	0.177143	0.134286	0.0428571	99000629	99088731		1	989	0.47125	0.085	0.38625	98906804	98996247		1	986	0.981262	0.916898	0.064364	98604636	98702823		1	989	1.06544	1.0157	0.0497394	98906804	98996247		1	987	0.9826	0.982913	-0.000313376	98706259	98777359
1	991	0.332308	0.335385	-0.00307692	99103328	99188715		1	991	0.1625	0.285	-0.1225	99103328	99190847		1	990	0.330667	0.224	0.106667	99000629	99102861		1	987	1.007	0.944182	0.0628204	98708946	98783060		1	990	1.0686	1.07995	-0.0113572	99000629	99088731		1	988	0.990584	0.983501	0.0070823	98802385	98901672
1	992	0.176471	0.263529	-0.0870588	99213054	99305628		1	992	0.238667	0.324	-0.0853333	99200619	99305628		1	991	0.388333	0.371667	0.0166667	99119870	99191641		1	988	1.01886	0.937939	0.0809238	98804281	98899630		1	991	1.00649	0.979336	0.027156	99103328	99190847		1	989	0.975348	1.00206	-0.0267075	98906804	98996247
1	993	0.211429	0.171429	0.04	99307005	99402609		1	993	0.312222	0.235556	0.0766667	99308952	99397753		1	992	0.438667	0.412	0.0266667	99201853	99297582		1	989	1.0266	0.950935	0.0756602	98904294	98996247		1	992	1.05671	1.02945	0.0272538	99200619	99305628		1	990	0.923716	0.946021	-0.0223051	99000629	99102861
1	994	0.272	0.189333	0.0826667	99406845	99500275		1	994	0.2675	0.21875	0.04875	99403033	99493203		1	993	0.448333	0.393333	0.055	99301029	99402655		1	990	0.982399	0.929275	0.053124	99001418	99088731		1	993	1.08373	1.01605	0.0676787	99308952	99397753		1	991	0.806507	0.764004	0.0425024	99119870	99191641
1	995	0.267778	0.118889	0.148889	99500344	99602650		1	995	0.224444	0.174444	0.05	99500344	99605307		1	994	0.391765	0.44	-0.0482353	99402741	99496222		1	991	0.925	0.871198	0.0538028	99103328	99188715		1	994	1.03046	1.02045	0.0100086	99403033	99493203		1	992	0.886783	0.860308	0.0264753	99201853	99297582
1	996	0.301538	0.175385	0.126154	99603641	99694160		1	996	0.243529	0.162353	0.0811765	99611495	99699097		1	995	0.404211	0.262105	0.142105	99500344	99606966		1	992	1.00688	0.922315	0.0845615	99213054	99305628		1	995	1.06072	1.03668	0.0240389	99500344	99605307		1	993	0.844835	0.838315	0.00652089	99301029	99402655
1	997	0.244706	0.165882	0.0788235	99702295	99799109		1	997	0.29375	0.2275	0.06625	99706899	99799023		1	996	0.223529	0.198824	0.0247059	99611506	99699094		1	993	1.04096	0.960324	0.0806315	99307005	99402609		1	996	1.08965	1.04324	0.0464148	99611495	99699097		1	994	0.916063	0.855379	0.060684	99402741	99496222
1	998	0.135294	0.137647	-0.00235294	99800304	99895519		1	998	0.3	0.23875	0.06125	99800304	99899343		1	997	0.35875	0.145	0.21375	99706915	99799042		1	994	1.05557	0.966406	0.0891678	99406845	99500275		1	997	1.07076	1.05751	0.0132478	99706899	99799023		1	995	0.944582	0.938799	0.0057832	99500344	99606966
1	999	0.0914286	0.0971429	-0.00571429	99900864	99995051		1	999	0.296364	0.130909	0.165455	99908931	99995049		1	998	0.458667	0.129333	0.329333	99801495	99890453		1	995	1.04056	0.977518	0.0630425	99500344	99602650		1	998	1.08049	1.05732	0.0231628	99800304	99899343		1	996	1.12599	0.960884	0.165102	99611506	99699094
1	1000	0.05625	0.05625	6.50521303491303e-19	100000438	100097071		1	1000	0.264	0.152	0.112	100002428	100075377		1	999	0.381333	0.1	0.281333	99901009	99995049		1	996	1.04181	0.999691	0.0421238	99603641	99694160		1	999	1.11218	1.11903	-0.00685141	99901009	99995049		1	997	1.05853	0.9644	0.0941259	99706915	99799042
1	1001	0.0946667	0.04	0.0546667	100100668	100195525		1	1001	0.270667	0.253333	0.0173333	100120216	100195527		1	1000	0.44	0.078	0.362	100000438	100087623		1	997	1.10277	0.991685	0.111084	99702295	99799109		1	1000	1.09921	1.05207	0.0471323	100002428	100081981		1	998	1.00412	0.993098	0.011023	99801495	99890453
1	1002	0.188889	0.135556	0.0533333	100203012	100297446		1	1002	0.26375	0.19125	0.0725	100210311	100300040		1	1001	0.541053	0.1	0.441053	100100668	100195523		1	998	1.11668	0.996752	0.11993	99800304	99895519		1	1001	1.08088	1.04522	0.0356588	100100668	100195527		1	999	1.05726	1.02857	0.0286919	99901009	99995049
1	1003	0.05	0.0566667	-0.00666667	100302785	100403711		1	1003	0.292857	0.177143	0.115714	100305202	100397180		1	1002	0.676923	0.127692	0.549231	100202972	100295411		1	999	1.11772	1.00106	0.116654	99900864	99995051		1	1002	1.08612	1.03514	0.0509795	100210311	100300040		1	1000	0.990701	1.03821	-0.0475127	100000438	100097065
1	1004	0.035	0.0316667	0.00333333	100405341	100491117		1	1004	0.298333	0.193333	0.105	100405341	100495814		1	1003	0.493333	0.125556	0.367778	100303431	100402089		1	1000	1.1358	1.01434	0.121461	100000438	100097071		1	1003	1.08219	1.04816	0.0340301	100305202	100402089		1	1001	0.991447	1.01359	-0.0221386	100100668	100195523
1	1005	0.0314286	0.0614286	-0.03	100520994	100599365		1	1005	0.322222	0.178889	0.143333	100510258	100598508		1	1004	0.564286	0.137143	0.427143	100405353	100499761		1	1001	1.15037	1.03785	0.112515	100100668	100195525		1	1004	1.06531	1.02644	0.0388625	100405341	100495814		1	1002	0.915379	1.01252	-0.0971459	100202972	100295411
1	1006	0.0273684	0.105263	-0.0778947	100605707	100697305		1	1006	0.292222	0.207778	0.0844444	100604922	100698585		1	1005	0.548421	0.107368	0.441053	100504055	100599906		1	1002	1.0723	0.99387	0.078425	100203012	100297446		1	1005	1.05122	1.00816	0.0430544	100510258	100598508		1	1003	1.00154	0.989369	0.0121669	100303431	100402089
1	1007	0.03	0.108182	-0.0781818	100702167	100800673		1	1007	0.298	0.284	0.014	100702163	100800673		1	1006	0.558	0.093	0.465	100604946	100698585		1	1003	1.13645	1.00887	0.127579	100302785	100403711		1	1006	1.05912	1.02246	0.0366569	100604922	100698585		1	1004	1.01105	0.987956	0.0230979	100405353	100499761
1	1008	0.0414286	0.0671429	-0.0257143	100803636	100901754		1	1008	0.333846	0.215385	0.118462	100808786	100901772		1	1007	0.503636	0.119091	0.384545	100702163	100800459		1	1004	1.09584	1.00007	0.0957651	100405341	100491117		1	1007	1.08706	0.993233	0.0938218	100702163	100800673		1	1005	1.01532	1.01379	0.00153489	100504055	100599906
1	1009	0.0164706	0.0364706	-0.02	100904471	101000729		1	1009	0.345556	0.183333	0.162222	100904517	101000729		1	1008	0.45	0.05	0.4	100804234	100901770		1	1005	1.13022	1.0127	0.117528	100515617	100599365		1	1008	1.00689	1.00491	0.00198609	100808786	100901772		1	1006	1.03831	1.02018	0.0181329	100604946	100698585
1	1010	0.136923	0.0246154	0.112308	101005851	101097607		1	1010	0.283636	0.181818	0.101818	101007657	101097601		1	1009	0.56	0.0257143	0.534286	100907142	100991847		1	1006	1.14392	1.00341	0.140515	100605707	100697305		1	1009	1.10674	1.01109	0.0956457	100904517	101000729		1	1007	0.951201	0.95038	0.00082088	100702163	100800459
1	1011	0.0353846	0.0246154	0.0107692	101109821	101201277		1	1011	0.213333	0.106667	0.106667	101102531	101197363		1	1010	0.408	0.056	0.352	101007474	101097601		1	1007	1.13751	1.01695	0.120559	100702167	100800673		1	1010	1.01741	0.995833	0.0215738	101007657	101097601		1	1008	1.06681	0.993621	0.0731921	100804234	100901770
1	1012	0.0872727	0.0527273	0.0345455	101205315	101303893		1	1012	0.354667	0.209333	0.145333	101208531	101298005		1	1011	0.445455	0.136364	0.309091	101102531	101159239		1	1008	1.0742	1.00626	0.067942	100803636	100901754		1	1011	1.00445	1.04076	-0.0363059	101102531	101197363		1	1009	1.07937	1.03829	0.0410757	100907142	101000729
1	1013	0.174667	0.108	0.0666667	101305317	101393579		1	1013	0.313333	0.176667	0.136667	101301115	101399167		1	1012	0.518889	0.286667	0.232222	101217955	101297998		1	1009	1.11313	1.04744	0.0656992	100904471	101000729		1	1012	0.953242	0.969037	-0.0157954	101208531	101298005		1	1010	0.99502	1.05375	-0.0587251	101007474	101097601
1	1014	0.134737	0.171579	-0.0368421	101402889	101500752		1	1014	0.317333	0.161333	0.156	101406701	101501860		1	1013	0.468421	0.191579	0.276842	101305316	101399216		1	1010	1.14301	0.997031	0.145984	101005851	101097607		1	1013	1.04011	0.853157	0.186949	101301115	101399167		1	1011	1.04266	1.00414	0.0385221	101102531	101159239
1	1015	0.1825	0.155	0.0275	101501853	101593696		1	1015	0.270909	0.0727273	0.198182	101502236	101593696		1	1014	0.461333	0.0333333	0.428	101402874	101500895		1	1011	1.08333	1.02239	0.0609456	101109821	101201277		1	1014	1.04679	0.939717	0.10707	101406701	101501860		1	1012	0.88319	0.88163	0.00155947	101217955	101297998
1	1016	0.17375	0.1925	-0.01875	101600718	101699076		1	1016	0.421	0.159	0.262	101603886	101692718		1	1015	0.37	0.03375	0.33625	101505267	101604891		1	1012	1.06246	1.03088	0.031573	101205315	101303893		1	1015	1.05534	0.991119	0.0642189	101502236	101593696		1	1013	1.03267	0.995507	0.0371616	101305316	101399216
1	1017	0.184	0.174667	0.00933333	101704906	101797321		1	1017	0.272308	0.16	0.112308	101703232	101791129		1	1016	0.58	0.0506667	0.529333	101608135	101696874		1	1013	1.06667	1.09752	-0.03085	101305317	101393579		1	1016	1.01772	0.931322	0.0863944	101603886	101692718		1	1014	0.875387	1.10562	-0.230231	101402874	101500895
1	1018	0.220909	0.204545	0.0163636	101802315	101900893		1	1018	0.351579	0.125263	0.226316	101807423	101903761		1	1017	0.349091	0.0290909	0.32	101703232	101797320		1	1014	1.01197	1.03447	-0.0224994	101402889	101500752		1	1017	1.02165	0.863855	0.157791	101703232	101791129		1	1015	0.998227	1.09118	-0.0929578	101505267	101604891
1	1019	0.225714	0.194286	0.0314286	101900902	101996885		1	1019	0.425	0.185	0.24	101927175	101999343		1	1018	0.49125	0.03625	0.455	101818689	101903761		1	1015	1.03835	0.986086	0.0522595	101501853	101593696		1	1018	1.00291	0.951602	0.0513077	101807423	101903761		1	1016	0.88834	1.08999	-0.201646	101608135	101696874
1	1020	0.192857	0.191429	0.00142857	102001008	102077141		1	1020	0.295789	0.169474	0.126316	102008211	102099985		1	1019	0.390667	0.0453333	0.345333	101904927	101999532		1	1016	1.00112	0.996916	0.00420762	101600718	101699076		1	1019	1.01255	0.948508	0.0640457	101927175	101999343		1	1017	0.996563	1.06184	-0.0652727	101703232	101797320
1	1021	0.14	0.127143	0.0128571	102102099	102201103		1	1021	0.155294	0.172941	-0.0176471	102108346	102201100		1	1020	0.412	0.194	0.218	102008213	102090018		1	1017	1.00059	1.00747	-0.00687753	101704906	101797321		1	1020	1.03471	0.874203	0.160502	102008211	102099985		1	1018	0.964399	1.07688	-0.112483	101818689	101903761
1	1022	0.145714	0.132857	0.0128571	102201178	102303666		1	1022	0.212308	0.163077	0.0492308	102202328	102302033		1	1021	0.248333	0.208333	0.04	102102105	102201102		1	1018	0.987823	0.983824	0.00399835	101802315	101900893		1	1021	1.05776	0.895791	0.161965	102108346	102201100		1	1019	0.996242	1.04716	-0.0509152	101904927	101999532
1	1023	0.265	0.296667	-0.0316667	102305870	102399404		1	1023	0.318182	0.329091	-0.0109091	102305877	102401283		1	1022	0.301818	0.190909	0.110909	102220153	102291359		1	1019	0.991398	0.996819	-0.00542024	101900902	101996885		1	1022	1.08061	0.885494	0.195114	102202328	102302033		1	1020	0.996799	1.00932	-0.0125259	102001803	102090018
1	1024	0.0623529	0.291765	-0.229412	102407356	102489596		1	1024	0.206667	0.257333	-0.0506667	102407356	102502153		1	1023	0.514	0.372	0.142	102305880	102398762		1	1020	0.97269	0.986078	-0.0133873	102001008	102102110		1	1023	1.27152	1.13608	0.135439	102305877	102401283		1	1021	1.26374	1.14578	0.11796	102102105	102201102
1	1025	0.193333	0.206667	-0.0133333	102502510	102599722		1	1025	0.2375	0.23875	-0.00125	102504402	102595956		1	1024	0.304286	0.327143	-0.0228571	102407356	102504019		1	1021	1.02224	1.07865	-0.0564076	102102099	102201103		1	1024	1.07572	1.02563	0.050094	102407356	102502153		1	1022	1.17768	1.07188	0.105804	102220153	102291359
1	1026	0.203333	0.228333	-0.025	102600671	102706486		1	1026	0.231111	0.371111	-0.14	102600633	102703964		1	1025	0.298	0.34	-0.042	102508001	102599722		1	1022	1.03487	1.03955	-0.00467351	102201178	102303666		1	1025	1.07696	1.04389	0.0330698	102504402	102595956		1	1023	1.02067	0.622269	0.398405	102305880	102398762
1	1027	0.191667	0.175	0.0166667	102706518	102801135		1	1027	0.22	0.3	-0.08	102720592	102802463		1	1026	0.404	0.256	0.148	102603464	102703964		1	1023	1.28779	1.13841	0.149374	102305870	102399404		1	1026	1.1119	1.06538	0.0465184	102600633	102703964		1	1024	0.966486	0.884741	0.0817455	102407356	102504019
1	1028	0.248	0.272	-0.024	102807895	102896901		1	1028	0.130769	0.243077	-0.112308	102803909	102902043		1	1027	0.3375	0.0875	0.25	102709878	102798281		1	1024	1.0088	0.951262	0.05754	102407356	102489596		1	1027	1.10871	1.0794	0.0293092	102720592	102802463		1	1025	1.05228	0.94364	0.108644	102508001	102599722
1	1029	0.108571	0.204286	-0.0957143	102902742	102996477		1	1029	0.301818	0.254545	0.0472727	102913044	103001099		1	1028	0.385	0.0766667	0.308333	102821703	102902043		1	1025	0.990965	0.967479	0.0234863	102502510	102599722		1	1028	1.12338	1.05898	0.0644016	102803909	102902043		1	1026	0.942704	0.887757	0.0549461	102603464	102703964
1	1030	0.196667	0.23	-0.0333333	103004117	103091911		1	1030	0.184615	0.313846	-0.129231	103006176	103102374		1	1029	0.323636	0.0781818	0.245455	102913044	102996728		1	1026	0.987225	0.970367	0.0168584	102600671	102706486		1	1029	1.08507	1.04737	0.0376966	102913044	103001099		1	1027	1.06477	0.987281	0.0774867	102709878	102798281
1	1031	0.201818	0.221818	-0.02	103106202	103199676		1	1031	0.241818	0.254545	-0.0127273	103102936	103199614		1	1030	0.318824	0.0752941	0.243529	103003949	103101151		1	1027	1.0596	1.0179	0.0417018	102706518	102801135		1	1030	1.08031	1.07913	0.00118451	103006176	103102374		1	1028	1.10153	1.03519	0.0663367	102821703	102902043
1	1032	0.202	0.246	-0.044	103200004	103296905		1	1032	0.1375	0.1975	-0.06	103213524	103301840		1	1031	0.35	0.064	0.286	103102469	103199617		1	1028	0.947178	0.949276	-0.00209794	102807895	102896901		1	1031	1.07164	1.02156	0.0500849	103102936	103199614		1	1029	1.09657	1.03289	0.0636792	102913044	103001099
1	1033	0.189231	0.263077	-0.0738462	103301873	103384502		1	1033	0.088	0.14	-0.052	103314226	103384502		1	1032	0.23	0.0733333	0.156667	103213528	103301840		1	1029	1.06504	0.997738	0.0673026	102902742	102996477		1	1032	1.07964	1.04145	0.0381933	103213524	103301840		1	1030	1.12426	1.0295	0.0947583	103003949	103101151
1	1034	0.303333	0.218333	0.085	103400913	103496089		1	1034	0.197647	0.263529	-0.0658824	103408123	103503896		1	1033	0.3175	0.0675	0.25	103304969	103384502		1	1030	1.04029	1.00139	0.0388988	103004117	103091911		1	1033	1.05405	1.07922	-0.0251716	103314226	103384502		1	1031	1.09292	1.06104	0.0318708	103102469	103204396
1	1035	0.187273	0.194545	-0.00727273	103503023	103601033		1	1035	0.231111	0.26	-0.0288889	103505458	103601038		1	1034	0.316923	0.104615	0.212308	103408123	103470766		1	1031	1.01699	0.98738	0.0296082	103106202	103199676		1	1034	1.04356	0.999832	0.0437256	103408123	103503896		1	1032	1.1192	1.02565	0.0935559	103213528	103301840
1	1036	0.281538	0.233846	0.0476923	103601573	103696871		1	1036	0.273846	0.267692	0.00615385	103601573	103696871		1	1035	0.164	0.028	0.136	103524568	103595614		1	1032	1.01886	0.951653	0.0672099	103200004	103296905		1	1035	1.05735	1.02373	0.0336253	103505458	103601038		1	1033	1.10623	1.01852	0.0877079	103304969	103384502
1	1037	0.295556	0.335556	-0.04	103718163	103781264		1	1037	0.3025	0.32375	-0.02125	103701703	103802507		1	1036	0.4	0.0314286	0.368571	103601573	103705031		1	1033	1.00692	0.948583	0.0583367	103301873	103384502		1	1036	1.01478	0.982297	0.0324819	103601573	103696871		1	1034	1.10201	1.01777	0.0842328	103408123	103470766
1	1038	0.315714	0.282857	0.0328571	103804824	103904161		1	1038	0.266667	0.246667	0.02	103803183	103897060		1	1037	0.582857	0.0228571	0.56	103707023	103788358		1	1034	1.01927	0.974328	0.0449393	103400913	103496089		1	1037	1.06463	1.04245	0.0221773	103701703	103802507		1	1035	1.09138	1.00615	0.0852297	103503889	103601033
1	1039	0.314286	0.324286	-0.01	103907973	103992820		1	1039	0.369231	0.258462	0.110769	103915856	104001547		1	1038	0.29	0.02	0.27	103827419	103849301		1	1035	0.987106	0.948223	0.0388827	103503023	103601033		1	1038	1.02809	1.03337	-0.00527647	103803183	103897060		1	1036	0.987256	0.956904	0.0303518	103601573	103705031
1	1040	0.262	0.226	0.036	104004272	104103991		1	1040	0.271	0.268	0.003	104004279	104104093		1	1039	0.584	0.024	0.56	103916631	104004275		1	1036	0.966893	0.966178	0.000715416	103601573	103696871		1	1039	1.07031	1.05436	0.0159459	103915856	104001547		1	1037	1.00031	0.990961	0.0093453	103707023	103788358
1	1041	0.26	0.247143	0.0128571	104108943	104202449		1	1041	0.317143	0.365714	-0.0485714	104107414	104192790		1	1040	0.48	0.032	0.448	104027094	104102174		1	1037	0.993795	0.92823	0.0655657	103718163	103781264		1	1040	1.06645	1.06397	0.00247441	104004279	104104093		1	1038	1.07065	1.02124	0.0494068	103812968	103904672
1	1042	0.34	0.26	0.08	104202483	104304693		1	1042	0.210909	0.247273	-0.0363636	104225518	104306657		1	1041	0.213333	0.0233333	0.19	104111763	104198637		1	1038	0.982475	0.945825	0.0366498	103804824	103904161		1	1041	1.01645	0.997975	0.0184746	104107414	104192790		1	1039	1.00617	1.05102	-0.0448573	103916631	104004275
1	1043	0.246667	0.316667	-0.07	104325138	104404253		1	1043	0.232	0.232	0	104326113	104386123		1	1042	0.3075	0.04	0.2675	104222466	104299692		1	1039	0.920615	0.924748	-0.00413321	103907973	103992820		1	1042	1.03437	0.982744	0.0516256	104225518	104306657		1	1040	1.07516	1.01903	0.0561286	104004276	104102174
1	1044	0.307778	0.261111	0.0466667	104404407	104500538		1	1044	0.256	0.216	0.04	104406661	104500484		1	1043	0.376	0.02	0.356	104300928	104386116		1	1040	0.990723	0.947197	0.0435257	104004272	104103991		1	1043	1.06705	0.996633	0.0704193	104326113	104386123		1	1041	1.10897	1.03566	0.0733025	104108213	104198637
1	1045	0.155	0.235	-0.08	104525548	104584771		1	1045	0.285714	0.291429	-0.00571429	104508369	104596566		1	1044	0.596667	0.0266667	0.57	104411301	104486600		1	1041	0.944787	0.926021	0.0187657	104108943	104202449		1	1044	1.11496	1.08942	0.0255394	104406661	104500484		1	1042	1.07057	1.0287	0.0418753	104222466	104299692
1	1046	0.336667	0.24	0.0966667	104601960	104685034		1	1046	0.208	0.230667	-0.0226667	104611741	104700450		1	1045	0.4725	0.0325	0.44	104508369	104592625		1	1042	0.980413	0.959871	0.0205416	104202483	104304693		1	1045	1.06573	1.06382	0.00190802	104508369	104596566		1	1043	1.05793	1.00033	0.0576022	104300928	104386116
1	1047	0.26	0.234	0.026	104703650	104786463		1	1047	0.296667	0.266667	0.03	104704753	104769299		1	1046	0.4	0.02	0.38	104618337	104622319		1	1043	0.960642	0.945943	0.0146992	104325138	104404253		1	1046	1.09343	1.05936	0.0340734	104611741	104700450		1	1044	1.00594	1.02551	-0.0195617	104411301	104486600
1	1048	0.38	0.286	0.094	104808107	104906684		1	1048	0.324615	0.263077	0.0615385	104808212	104899142		1	1047	0.385	0.025	0.36	104705606	104790299		1	1044	0.968526	0.932135	0.0363906	104404407	104500538		1	1047	1.06757	0.991667	0.0758994	104704753	104769299		1	1045	1.06793	1.03499	0.0329395	104508369	104592625
1	1049	0.314286	0.297143	0.0171429	104923502	105001545		1	1049	0.223077	0.226154	-0.00307692	104913217	104992631		1	1048	0.323333	0.03	0.293333	104827582	104874720		1	1045	1.02189	0.971357	0.0505378	104525548	104584771		1	1048	1.04564	0.956609	0.0890287	104808212	104899142		1	1046	1.18285	1.11534	0.0675011	104618337	104622319
1	1050	0.076	0.124	-0.048	105028527	105081713		1	1050	0.284	0.27	0.014	105001549	105070351		1	1049	0.32	0.11	0.21	104914763	105001553		1	1046	1.03797	0.966901	0.071065	104601960	104685034		1	1049	1.04284	1.05875	-0.0159057	104913217	104992631		1	1047	1.04277	1.03794	0.0048302	104705606	104797446
1	1051	0.346154	0.307692	0.0384615	105100028	105189555		1	1051	0.316667	0.313333	0.00333333	105101909	105198389		1	1050	0.19	0.03	0.16	105042719	105081397		1	1047	0.994604	0.967396	0.0272076	104703650	104786463		1	1050	1.05945	1.04732	0.0121233	105001549	105070351		1	1048	1.1143	1.02518	0.0891123	104821998	104899161
1	1052	0.272308	0.241538	0.0307692	105204864	105295170		1	1052	0.290769	0.229231	0.0615385	105204866	105295170		1	1051	0.233333	0.0266667	0.206667	105132416	105202696		1	1048	1.00076	0.969943	0.0308127	104808107	104906684		1	1051	1.11257	1.05474	0.057829	105101909	105198389		1	1049	1.13145	1.03484	0.0966049	104914763	105001553
1	1053	0.291429	0.242857	0.0485714	105321411	105375819		1	1053	0.35	0.255	0.095	105300179	105398925		1	1052	0.324	0.02	0.304	105216222	105289153		1	1049	0.97693	0.949432	0.0274979	104923502	105001545		1	1052	1.06726	1.03044	0.036813	105204866	105295170		1	1050	1.11055	1.06375	0.0468013	105004059	105092095
1	1054	0.27	0.25	0.02	105407412	105501415		1	1054	0.1775	0.335	-0.1575	105406789	105501415		1	1053	0.17	0.0266667	0.143333	105326795	105363889		1	1050	1.07189	1.04774	0.0241434	105028527	105081713		1	1053	1.05159	1.04974	0.00184539	105300179	105398925		1	1051	1.15936	1.02242	0.13694	105101144	105202696
1	1055	0.365	0.3225	0.0425	105501449	105600402		1	1055	0.415	0.378333	0.0366667	105501444	105600359		1	1054	0.215556	0.0711111	0.144444	105416797	105496129		1	1051	0.96596	0.969453	-0.00349279	105100028	105189555		1	1054	1.02275	1.01333	0.00941769	105406789	105501415		1	1052	1.1405	1.03841	0.102092	105204864	105289153
1	1056	0.368	0.302	0.066	105603357	105694000		1	1056	0.28375	0.28375	1.73472347597681e-18	105613040	105701170		1	1055	0.432	0.086	0.346	105501448	105600414		1	1052	1.01504	0.959475	0.0555622	105204864	105295170		1	1055	1.04534	1.04724	-0.00190026	105501444	105600359		1	1053	1.11314	1.05033	0.0628035	105316389	105375819
1	1057	0.26	0.276	-0.016	105710227	105795803		1	1057	0.485333	0.270667	0.214667	105708170	105801482		1	1056	0.31875	0.055	0.26375	105601720	105694008		1	1053	1.0225	0.95509	0.0674114	105321411	105375819		1	1056	1.09556	1.06188	0.0336707	105613040	105701170		1	1054	1.17044	1.03172	0.138713	105406789	105496129
1	1058	0.355789	0.314737	0.0410526	105810705	105902300		1	1058	0.45	0.3225	0.1275	105806574	105905132		1	1057	0.17	0.04	0.13	105745924	105762363		1	1054	0.950575	0.951851	-0.00127618	105407412	105501415		1	1057	1.05148	1.04976	0.00171851	105708170	105801482		1	1055	1.01869	1.01829	0.000400853	105501448	105600414
1	1059	0.326667	0.353333	-0.0266667	105920486	106000054		1	1059	0.455385	0.363077	0.0923077	105908442	106000053		1	1058	0.172	0.032	0.14	105806574	105905115		1	1055	0.961181	0.925479	0.0357018	105501449	105600402		1	1058	1.08135	1.07852	0.00282847	105806574	105905132		1	1056	1.10872	1.03101	0.0777073	105601720	105701170
1	1060	0.356923	0.307692	0.0492308	106002141	106100107		1	1060	0.465882	0.270588	0.195294	106005621	106101808		1	1059	0.22	0.08	0.14	105932274	105994856		1	1056	0.837529	0.918581	-0.0810517	105603357	105694000		1	1059	1.00884	0.980989	0.027855	105908442	106000053		1	1057	1.14938	1.01974	0.129638	105702426	105803148
1	1061	0.335385	0.352308	-0.0169231	106105595	106201360		1	1061	0.441667	0.355	0.0866667	106103901	106179800		1	1060	0.4325	0.1475	0.285	106002137	106072019		1	1057	0.901774	0.926205	-0.0244311	105710227	105795803		1	1060	1.04174	1.00177	0.0399696	106005621	106101808		1	1058	1.14101	0.983455	0.15755	105806574	105905115
1	1062	0.29	0.2575	0.0325	106205196	106303749		1	1062	0.371667	0.24	0.131667	106200510	106297765		1	1061	0.254667	0.265333	-0.0106667	106119266	106203446		1	1058	0.892271	0.9071	-0.0148294	105810705	105902300		1	1061	1.04993	1.04349	0.00644119	106103901	106179800		1	1059	1.11224	0.996414	0.115829	105913394	105996290
1	1063	0.283333	0.28	0.00333333	106306717	106399390		1	1063	0.405	0.355	0.05	106300116	106396028		1	1062	0.186316	0.184211	0.00210526	106211119	106304866		1	1059	0.887057	0.893711	-0.00665387	105920486	106000054		1	1062	1.07372	1.05949	0.0142308	106200510	106297765		1	1060	1.15099	1.00764	0.143351	106002137	106072019
1	1064	0.281538	0.258462	0.0230769	106435639	106494560		1	1064	0.44	0.290909	0.149091	106400185	106499014		1	1063	0.171111	0.171111	-1.53896e-18	106320653	106396028		1	1060	0.890478	0.885136	0.00534235	106002141	106100107		1	1063	1.07124	1.02241	0.0488282	106300116	106396028		1	1061	1.09568	1.02679	0.0688951	106119266	106203446
1	1065	0.343636	0.265455	0.0781818	106538842	106601771		1	1065	0.483333	0.283333	0.2	106511952	106601776		1	1064	0.194286	0.198571	-0.00428571	106400212	106499034		1	1061	0.902981	0.913775	-0.0107939	106105595	106201360		1	1064	1.03637	1.01001	0.0263613	106400185	106499014		1	1062	1.13641	0.977726	0.158682	106211119	106304866
1	1066	0.270667	0.284	-0.0133333	106607136	106701975		1	1066	0.242667	0.312	-0.0693333	106601807	106702014		1	1065	0.278333	0.295	-0.0166667	106512221	106598902		1	1062	0.988539	0.97111	0.0174298	106205196	106303749		1	1065	1.04369	0.990334	0.0533537	106511952	106601776		1	1063	1.09998	0.981889	0.11809	106320653	106396028
1	1067	0.367143	0.314286	0.0528571	106710550	106799339		1	1067	0.34	0.277143	0.0628571	106704227	106755982		1	1066	0.348571	0.278571	0.07	106613575	106702014		1	1063	1.00613	0.934886	0.071241	106306717	106399390		1	1066	0.978958	0.996566	-0.0176085	106601807	106702014		1	1064	1.13435	0.977417	0.156934	106400212	106499034
1	1068	0.3425	0.36125	-0.01875	106802941	106901209		1	1068	0.327143	0.275714	0.0514286	106809389	106901172		1	1067	0.32	0.292	0.028	106704227	106775864		1	1064	0.973051	0.938453	0.0345981	106435639	106494560		1	1067	1.04286	1.06132	-0.018461	106704227	106775864		1	1065	1.04648	0.936985	0.109496	106512221	106598902
1	1069	0.48	0.326667	0.153333	106908401	107002284		1	1069	0.335556	0.342222	-0.00666667	106901250	106988001		1	1068	0.294444	0.257778	0.0366667	106802941	106899141		1	1065	0.932083	0.916628	0.0154552	106538842	106601771		1	1068	1.06636	1.0294	0.0369606	106809389	106901172		1	1066	1.01733	0.941248	0.076085	106601807	106702014
1	1070	0.290667	0.253333	0.0373333	107004764	107098995		1	1070	0.421333	0.366667	0.0546667	107014949	107099013		1	1069	0.273333	0.255556	0.0177778	106901334	106996675		1	1066	1.03431	0.967726	0.0665808	106607136	106701975		1	1069	1.03071	1.04438	-0.0136731	106901250	106988001		1	1067	1.02507	0.917635	0.107437	106704227	106775864
1	1071	0.369231	0.326154	0.0430769	107101571	107204222		1	1071	0.406667	0.306667	0.1	107102718	107191191		1	1070	0.268571	0.241429	0.0271429	107017362	107089355		1	1067	0.938896	0.88691	0.0519861	106710550	106799339		1	1070	1.04699	1.06216	-0.0151613	107014949	107099013		1	1068	1.04455	0.946027	0.0985197	106802941	106899141
1	1072	0.314667	0.324	-0.00933333	107206829	107296755		1	1072	0.409333	0.310667	0.0986667	107201116	107298159		1	1071	0.310909	0.261818	0.0490909	107102718	107204224		1	1068	0.958443	0.923643	0.0348002	106802941	106901209		1	1071	1.01528	1.00661	0.00866901	107102718	107191191		1	1069	1.01772	0.952995	0.0647273	106901334	106996675
1	1073	0.234118	0.214118	0.02	107303936	107391166		1	1073	0.346667	0.305333	0.0413333	107300680	107407772		1	1072	0.27875	0.2575	0.02125	107206855	107298158		1	1069	0.909497	0.877951	0.0315456	106908401	107002284		1	1072	1.05948	0.985168	0.0743163	107201116	107298159		1	1070	1.07867	0.965766	0.1129	107017362	107099015
1	1074	0.341333	0.330667	0.0106667	107408640	107491022		1	1074	0.422667	0.349333	0.0733333	107406887	107503058		1	1073	0.233333	0.238333	-0.005	107331348	107396845		1	1070	0.981262	0.956108	0.0251533	107004764	107098995		1	1073	1.04121	1.01764	0.0235661	107300680	107407772		1	1071	1.02617	0.945459	0.0807125	107102718	107204224
1	1075	0.35	0.306667	0.0433333	107505538	107572933		1	1075	0.447143	0.258571	0.188571	107515089	107600831		1	1074	0.296923	0.273846	0.0230769	107414272	107491570		1	1071	0.94506	0.897704	0.0473567	107101571	107204222		1	1074	1.02752	0.987234	0.0402891	107406887	107503058		1	1072	1.08	0.97097	0.10903	107206855	107298158
1	1076	0.34	0.3775	-0.0375	107629693	107696178		1	1076	0.447143	0.357143	0.09	107607392	107700055		1	1075	0.305714	0.217143	0.0885714	107520170	107586922		1	1072	0.97075	0.980269	-0.00951897	107206829	107296755		1	1075	1.02503	0.995333	0.0296976	107515089	107600831		1	1073	1.06901	0.970874	0.0981309	107331348	107396845
1	1077	0.329231	0.272308	0.0569231	107713803	107792798		1	1077	0.37625	0.33375	0.0425	107714919	107800693		1	1076	0.243333	0.241667	0.00166667	107606338	107700044		1	1073	1.02782	0.962446	0.0653793	107303936	107391166		1	1076	1.02779	0.985549	0.0422369	107607392	107700055		1	1074	1.05824	0.942512	0.115727	107414272	107491570
1	1078	0.268889	0.271111	-0.00222222	107813816	107891008		1	1078	0.395385	0.307692	0.0876923	107804910	107892036		1	1077	0.245	0.245	-4.15656e-18	107701343	107802650		1	1074	0.877596	0.923103	-0.0455063	107408640	107491022		1	1077	1.04631	1.01802	0.0282883	107714919	107800693		1	1075	1.00471	0.972609	0.0320971	107520170	107586922
1	1079	0.265714	0.251429	0.0142857	107904199	107991691		1	1079	0.370909	0.32	0.0509091	107915088	108002200		1	1078	0.312727	0.238182	0.0745455	107819965	107900132		1	1075	0.904119	0.954524	-0.0504049	107505538	107603035		1	1078	1.06895	1.02214	0.0468149	107804910	107892036		1	1076	1.02495	0.970951	0.0539989	107606338	107700044
1	1080	0.283333	0.24	0.0433333	108006350	108098555		1	1080	0.373333	0.344	0.0293333	108006350	108087881		1	1079	0.254286	0.311429	-0.0571429	107937019	107997820		1	1076	0.901022	0.941043	-0.040021	107606819	107696178		1	1079	1.06413	0.997287	0.0668393	107915088	108002200		1	1077	1.02548	0.941888	0.0835966	107701343	107802650
1	1081	0.223077	0.238462	-0.0153846	108101434	108194993		1	1081	0.336667	0.304444	0.0322222	108101434	108191313		1	1080	0.225	0.201667	0.0233333	108002597	108099891		1	1077	0.983594	0.947898	0.0356966	107713803	107792798		1	1080	1.04589	0.972104	0.0737882	108006350	108087881		1	1078	1.06901	0.988395	0.08061	107819965	107900132
1	1082	0.266154	0.244615	0.0215385	108201765	108300206		1	1082	0.46125	0.36625	0.095	108205402	108300206		1	1081	0.346154	0.281538	0.0646154	108101434	108198418		1	1078	1.01159	0.950674	0.0609115	107813816	107891008		1	1081	1.02881	0.989667	0.0391419	108101434	108191313		1	1079	1.0835	1.00818	0.0753236	107937019	107997820
1	1083	0.25625	0.22375	0.0325	108302332	108406068		1	1083	0.376471	0.311765	0.0647059	108302320	108404715		1	1082	0.221333	0.236	-0.0146667	108209267	108291497		1	1079	1.01505	0.953251	0.0617994	107904199	107991691		1	1082	1.02289	1.00102	0.0218659	108205402	108300206		1	1080	1.11304	1.02007	0.0929662	108002597	108099891
1	1084	0.246667	0.261667	-0.015	108429863	108497485		1	1084	0.44375	0.31	0.13375	108409755	108502222		1	1083	0.184286	0.205714	-0.0214286	108324868	108404959		1	1080	1.00896	1.00676	0.00220132	108006350	108098555		1	1083	1.03046	1.00671	0.0237489	108302320	108404715		1	1081	1.05929	0.929004	0.130283	108101434	108198418
1	1085	0.228571	0.285714	-0.0571429	108500423	108592101		1	1085	0.415294	0.356471	0.0588235	108507229	108595014		1	1084	0.235714	0.182857	0.0528571	108406229	108502222		1	1081	0.980889	0.974023	0.00686559	108101434	108194993		1	1084	1.04844	1.03495	0.013489	108409755	108502222		1	1082	1.11155	1.02941	0.0821406	108209267	108291497
1	1086	0.194545	0.212727	-0.0181818	108609147	108704003		1	1086	0.338182	0.325455	0.0127273	108603564	108694286		1	1085	0.2175	0.115	0.1025	108507233	108595014		1	1082	1.01401	1.00289	0.0111207	108201765	108300206		1	1085	1.06177	1.00342	0.0583551	108507229	108595014		1	1083	1.1229	0.989471	0.133428	108324868	108404959
1	1087	0.190909	0.207273	-0.0163636	108703990	108805783		1	1087	0.329231	0.267692	0.0615385	108704017	108803789		1	1086	0.217778	0.217778	-1.54273e-18	108609147	108680110		1	1083	1.00943	0.991931	0.0174981	108302332	108406068		1	1086	1.05641	0.995288	0.0611242	108603564	108694286		1	1084	1.13406	1.00353	0.130523	108406229	108502222
1	1088	0.21	0.206	0.004	108832227	108898740		1	1088	0.338	0.28	0.058	108835765	108906973		1	1087	0.197778	0.193333	0.00444444	108723806	108789214		1	1084	0.989192	0.98263	0.00656264	108429863	108497485		1	1087	1.07132	0.947303	0.124022	108704017	108803789		1	1085	1.15343	1.04603	0.107395	108507233	108595014
1	1089	0.214545	0.141818	0.0727273	108918970	108993301		1	1089	0.351429	0.298571	0.0528571	108919001	108998941		1	1088	0.149091	0.161818	-0.0127273	108810462	108903656		1	1085	1.02675	0.985856	0.0408907	108500423	108592101		1	1088	1.02947	0.957439	0.0720311	108835765	108906973		1	1086	1.06524	1.03977	0.0254659	108609147	108700053
1	1090	0.205	0.21	-0.005	109009112	109086729		1	1090	0.375294	0.314118	0.0611765	109003653	109100262		1	1089	0.208	0.236	-0.028	108903760	109007476		1	1086	1.05282	0.972527	0.0802974	108609147	108704003		1	1089	1.00275	0.90442	0.0983328	108919001	108998941		1	1087	1.24158	1.07053	0.171048	108703977	108789214
1	1091	0.28	0.247273	0.0327273	109102346	109186851		1	1091	0.403636	0.296364	0.107273	109104052	109191345		1	1090	0.18	0.204706	-0.0247059	109012194	109100262		1	1087	1.04378	0.998002	0.0457812	108703990	108805783		1	1090	0.996038	0.914141	0.0818972	109003653	109100262		1	1088	1.18676	1.06785	0.118907	108810462	108903656
1	1092	0.184444	0.193333	-0.00888889	109226020	109304932		1	1092	0.328333	0.293333	0.035	109201573	109302498		1	1091	0.0142857	0.21	-0.195714	109106626	109197277		1	1088	0.977866	1.00869	-0.030821	108832227	108898740		1	1091	0.982671	0.94575	0.0369209	109104052	109191345		1	1089	1.18413	1.0799	0.104225	108903760	109007476
1	1093	0.203077	0.207692	-0.00461538	109307587	109401520		1	1093	0.458333	0.281667	0.176667	109307592	109405841		1	1092	0.209091	0.263636	-0.0545455	109215725	109302497		1	1089	0.989642	1.06812	-0.0784818	108918970	108993301		1	1092	1.00429	0.917096	0.0871914	109201573	109302498		1	1090	1.16975	1.08266	0.0870867	109012194	109100262
1	1094	0.0533333	0.193333	-0.14	109402276	109503481		1	1094	0.306667	0.284444	0.0222222	109409017	109502481		1	1093	0.07	0.295	-0.225	109308962	109369162		1	1090	1.01083	1.01183	-0.00100336	109009112	109086729		1	1093	1.0301	0.956006	0.0740887	109307592	109405841		1	1091	1.20202	1.11106	0.0909578	109106626	109197277
1	1095	0.14	0.204	-0.064	109503571	109603528		1	1095	0.305455	0.274545	0.0309091	109505871	109585411		1	1094	0.108	0.206	-0.098	109411184	109502481		1	1091	0.981151	1.03113	-0.0499759	109102346	109186851		1	1094	0.999114	0.981946	0.0171674	109409017	109502481		1	1092	1.14003	1.03466	0.105377	109215725	109302497
1	1096	0.182	0.2	-0.018	109617997	109704157		1	1096	0.42375	0.30875	0.115	109605532	109703569		1	1095	0.174	0.202	-0.028	109505895	109577396		1	1092	1.00592	1.02703	-0.021102	109226020	109304932		1	1095	1.02575	0.974836	0.050917	109505871	109585411		1	1093	1.21817	1.08025	0.13792	109308962	109374448
1	1097	0.21	0.21	-3.46945e-18	109707929	109787328		1	1097	0.405882	0.307059	0.0988235	109712034	109802825		1	1096	0.238	0.202	0.036	109605534	109667805		1	1093	1.00832	1.04273	-0.0344061	109307587	109401520		1	1096	1.0939	1.00989	0.0840089	109605532	109703569		1	1094	1.15224	1.03189	0.120354	109411184	109502481
1	1098	0.16	0.16	3.96508223080413e-18	109823467	109899464		1	1098	0.405455	0.316364	0.0890909	109802949	109898513		1	1097	0.212857	0.175714	0.0371429	109712034	109802260		1	1094	0.981666	0.956174	0.0254916	109402276	109503481		1	1097	1.07014	1.00142	0.0687177	109712034	109802825		1	1095	1.14647	1.01197	0.1345	109505895	109577396
1	1099	0.234	0.26	-0.026	109903614	110004015		1	1099	0.429333	0.273333	0.156	109905334	109996140		1	1098	0.1925	0.2	-0.0075	109802922	109899365		1	1095	1.06059	0.994527	0.0660604	109503571	109603528		1	1098	0.980066	0.95893	0.0211364	109802949	109898513		1	1096	1.15524	1.06318	0.0920554	109605534	109694858
1	1100	0.156	0.224	-0.068	110007134	110097765		1	1100	0.48	0.215	0.265	110029832	110050683		1	1099	0.185263	0.207368	-0.0221053	109900552	110003342		1	1096	1.02602	0.976011	0.050008	109617997	109704157		1	1099	1.04192	1.01576	0.0261613	109905334	109996140		1	1097	1.11633	1.02082	0.0955039	109712034	109802260
1	1101	0.192	0.23	-0.038	110102075	110202295		1	1103	0.76	0.2	0.56	110328125	110330588		1	1100	0.24	0.24625	-0.00625	110003344	110083709		1	1097	1.02189	0.938186	0.0837086	109707929	109787328		1	1100	0.999804	1.0491	-0.0492927	110029832	110090755		1	1098	1.14333	1.02307	0.120262	109802922	109899365
1	1102	0.248333	0.216667	0.0316667	110226137	110293595		1	1109	0.458	0.328	0.13	110932699	111001782		1	1101	0.255	0.273333	-0.0183333	110100788	110202295		1	1098	1.08315	0.985329	0.0978185	109823467	109899464		1	1101	1.10366	1.05216	0.0515033	110108869	110199622		1	1099	1.11712	1.04747	0.0696494	109900552	110003342
1	1103	0.2475	0.265	-0.0175	110312818	110401978		1	1110	0.49	0.366	0.124	111005500	111087248		1	1102	0.222667	0.222667	0	110207442	110303571		1	1099	1.06338	0.965317	0.0980602	109903614	110004015		1	1102	1.0994	1.06599	0.033417	110206141	110298256		1	1100	1.07645	1.02209	0.0543573	110003344	110083709
1	1104	0.250909	0.28	-0.0290909	110406875	110484419		1	1111	0.433846	0.396923	0.0369231	111107529	111200881		1	1103	0.25	0.274286	-0.0242857	110311577	110400284		1	1100	1.10377	1.00146	0.10231	110007134	110097765		1	1103	1.02165	1.01776	0.003883	110306490	110400244		1	1101	1.05709	0.981325	0.0757689	110100788	110202295
1	1105	0.267143	0.274286	-0.00714286	110503869	110601328		1	1112	0.407143	0.351429	0.0557143	111200932	111296949		1	1104	0.293333	0.231111	0.0622222	110402477	110498204		1	1101	1.02056	0.949573	0.0709874	110102075	110202295		1	1104	1.10065	1.0854	0.0152518	110402471	110498627		1	1102	1.10399	0.989655	0.114334	110207442	110303571
1	1106	0.289091	0.290909	-0.00181818	110626052	110697655		1	1113	0.44625	0.3425	0.10375	111302589	111402088		1	1105	0.281333	0.262667	0.0186667	110500161	110601326		1	1102	0.977156	0.975318	0.00183865	110226137	110293595		1	1105	1.05875	1.03349	0.0252563	110516965	110596327		1	1103	1.05287	0.959237	0.0936355	110311577	110400284
1	1107	0.338462	0.307692	0.0307692	110706267	110800166		1	1114	0.431667	0.308333	0.123333	111407614	111492391		1	1106	0.273333	0.293333	-0.02	110610096	110696300		1	1103	1.02061	0.955074	0.0655403	110312818	110401978		1	1106	1.10159	1.0279	0.0736857	110610105	110697309		1	1104	1.04465	0.990239	0.0544094	110402477	110498204
1	1108	0.32	0.228	0.092	110800216	110870585		1	1115	0.41125	0.305	0.10625	111505812	111598030		1	1107	0.29375	0.26375	0.03	110702179	110799895		1	1104	1.01136	0.945613	0.0657518	110406875	110484419		1	1107	1.09179	1.07403	0.0177522	110702183	110800165		1	1105	1.06685	0.987073	0.0797786	110500161	110601326
1	1109	0.253846	0.247692	0.00615385	110901834	110997336		1	1116	0.42	0.32	0.1	111602193	111697393		1	1108	0.204615	0.269231	-0.0646154	110805142	110889748		1	1105	0.974504	0.967467	0.00703683	110503869	110601328		1	1108	1.07612	1.03154	0.0445795	110805142	110886372		1	1106	1.01389	0.965188	0.0487066	110610096	110696300
1	1110	0.31375	0.26125	0.0525	111005924	111097567		1	1117	0.447692	0.321538	0.126154	111713275	111801495		1	1109	0.327	0.3	0.027	110901395	110997336		1	1106	0.967037	0.965506	0.00153126	110626052	110697655		1	1109	1.0298	0.963838	0.0659628	110909253	111001782		1	1107	1.05171	0.97074	0.0809717	110702179	110799895
1	1111	0.265455	0.234545	0.0309091	111106043	111191315		1	1118	0.396	0.307	0.089	111802643	111900462		1	1110	0.3	0.321429	-0.0214286	111002828	111101549		1	1107	0.982288	0.963588	0.0187	110706267	110800166		1	1110	1.0287	0.976236	0.0524628	111005500	111087248		1	1108	1.0803	0.97954	0.100759	110805142	110889748
1	1112	0.265714	0.302857	-0.0371429	111211344	111301931		1	1119	0.42375	0.2975	0.12625	111906581	111999910		1	1111	0.247692	0.26	-0.0123077	111106043	111199056		1	1108	1.03051	1.01948	0.0110274	110800216	110870585		1	1111	1.04818	0.955071	0.0931102	111107529	111200881		1	1109	1.01124	0.939444	0.071793	110901395	110997336
1	1113	0.156667	0.226667	-0.07	111302106	111403182		1	1120	0.552632	0.330526	0.222105	112004321	112092339		1	1112	0.278462	0.250769	0.0276923	111201899	111296683		1	1109	0.961575	0.950944	0.0106306	110901834	110997336		1	1112	1.01606	0.970123	0.0459334	111200932	111296949		1	1110	1.01505	0.972872	0.0421738	111002828	111101549
1	1114	0.191429	0.175714	0.0157143	111403259	111492384		1	1121	0.415556	0.317778	0.0977778	112104148	112206901		1	1113	0.18125	0.24375	-0.0625	111302109	111402088		1	1110	1.0178	0.958794	0.059007	111005924	111097567		1	1113	1.00009	0.982023	0.018063	111302589	111402088		1	1111	1.11786	0.997487	0.120378	111106043	111199056
1	1115	0.188571	0.228571	-0.04	111504585	111554813		1	1122	0.436923	0.34	0.0969231	112212963	112298923		1	1114	0.247273	0.225455	0.0218182	111410894	111492391		1	1111	1.01467	0.954074	0.0605984	111106043	111191315		1	1114	1.03643	1.03099	0.00543838	111407614	111492391		1	1112	1.09482	0.997061	0.097757	111201899	111296683
1	1116	0.255556	0.235556	0.02	111602090	111693523		1	1123	0.348571	0.314286	0.0342857	112302420	112397724		1	1115	0.18	0.221667	-0.0416667	111505812	111583058		1	1112	0.976237	0.96386	0.0123766	111211344	111301931		1	1115	1.04321	1.02127	0.0219392	111505812	111598030		1	1113	1.10657	1.00659	0.0999819	111302109	111402088
1	1117	0.255556	0.222222	0.0333333	111702593	111802888		1	1124	0.382353	0.277647	0.104706	112403242	112497754		1	1116	0.285556	0.276667	0.00888889	111602092	111701186		1	1113	1.03301	0.990088	0.0429257	111302106	111403182		1	1116	1.00585	0.980236	0.0256133	111602193	111697393		1	1114	1.03592	0.966082	0.0698351	111410894	111492391
1	1118	0.208333	0.173333	0.035	111802883	111900213		1	1125	0.475238	0.341905	0.133333	112503693	112600679		1	1117	0.235	0.215	0.02	111754516	111806782		1	1114	1.01488	1.00637	0.00851058	111403259	111492384		1	1117	1.01656	0.998756	0.0178035	111713275	111801495		1	1115	1.0868	1.00353	0.0832613	111505812	111583058
1	1119	0.15	0.136667	0.0133333	111920462	111999910		1	1126	0.451667	0.433333	0.0183333	112600660	112689214		1	1118	0.241818	0.252727	-0.0109091	111809571	111900465		1	1115	1.02822	0.979844	0.0483752	111504585	111554813		1	1118	1.03906	1.01473	0.024329	111802643	111900462		1	1116	1.01889	0.986756	0.032137	111602092	111701186
1	1120	0.374667	0.216	0.158667	112002149	112104092		1	1127	0.424444	0.332222	0.0922222	112700985	112793521		1	1119	0.226	0.26	-0.034	111910194	111985023		1	1116	1.0004	0.98742	0.0129792	111602090	111693523		1	1119	0.99678	0.981898	0.0148817	111906581	111999910		1	1117	1.08263	1.03685	0.0457874	111754516	111806782
1	1121	0.21	0.265	-0.055	112106851	112208032		1	1128	0.342222	0.255556	0.0866667	112800396	112901676		1	1120	0.161429	0.187143	-0.0257143	112001437	112082760		1	1117	1.00094	0.968937	0.0320015	111702593	111802888		1	1120	0.854494	0.915894	-0.0614	112004321	112092339		1	1118	1.12821	1.03005	0.09816	111809571	111900465
1	1122	0.328571	0.294286	0.0342857	112224046	112292257		1	1129	0.28	0.26	0.02	112907481	113010034		1	1121	0.21	0.2725	-0.0625	112104148	112196779		1	1118	1.05252	0.988603	0.0639189	111802883	111900213		1	1121	1.00401	0.997388	0.00662378	112104148	112206901		1	1119	1.09232	1.00496	0.0873599	111910194	111985023
1	1123	0.218333	0.236667	-0.0183333	112300733	112397846		1	1130	0.282353	0.328235	-0.0458824	113013353	113094169		1	1122	0.228	0.236	-0.008	112208962	112296587		1	1119	1.02836	1.03176	-0.00339357	111920462	111999910		1	1122	1.00825	0.975221	0.0330298	112212963	112298923		1	1120	1.0382	1.02347	0.014737	112001437	112082760
1	1124	0.250588	0.264706	-0.0141176	112417025	112503700		1	1131	0.329412	0.254118	0.0752941	113107269	113206380		1	1123	0.172727	0.14	0.0327273	112300733	112404953		1	1120	0.747651	0.807913	-0.0602619	112002149	112104092		1	1123	0.992912	0.929058	0.0638539	112302420	112397724		1	1121	1.11642	1.00625	0.110166	112104148	112203808
1	1125	0.371429	0.328571	0.0428571	112510248	112596699		1	1132	0.357143	0.301429	0.0557143	113211539	113301048		1	1124	0.312727	0.292727	0.02	112409346	112482379		1	1121	1.03857	1.02161	0.0169645	112106851	112208032		1	1124	0.972375	0.936255	0.0361206	112403242	112497754		1	1122	1.12329	1.01806	0.105234	112208962	112296587
1	1126	0.253333	0.282222	-0.0288889	112608220	112689584		1	1133	0.347692	0.316923	0.0307692	113301200	113374848		1	1125	0.26875	0.23875	0.03	112519676	112602142		1	1122	0.948426	0.973125	-0.0246993	112224046	112292257		1	1125	0.952843	0.86495	0.087893	112503693	112600679		1	1123	1.20392	1.07649	0.12743	112300733	112404953
1	1127	0.203077	0.227692	-0.0246154	112710774	112795123		1	1134	0.38	0.2575	0.1225	113445012	113496647		1	1126	0.193333	0.148	0.0453333	112602319	112689367		1	1123	1.04373	0.95964	0.0840876	112300733	112397846		1	1126	0.945325	1.10515	-0.159823	112600660	112689214		1	1124	1.11538	1.03918	0.0761952	112409346	112482379
1	1128	0.187692	0.207692	-0.02	112800184	112901693		1	1135	0.278889	0.315556	-0.0366667	113502063	113599325		1	1127	0.185	0.21	-0.025	112702197	112797416		1	1124	0.964213	0.991271	-0.0270572	112417025	112503700		1	1127	1.00842	0.880075	0.128346	112700985	112793521		1	1125	1.17197	1.11632	0.0556411	112519676	112602142
1	1129	0.215385	0.229231	-0.0138462	112901742	112998775		1	1136	0.228235	0.290588	-0.0623529	113604404	113697914		1	1128	0.155385	0.155385	2.13243802290298e-18	112805530	112888245		1	1125	0.943834	1.02369	-0.0798605	112510248	112596699		1	1128	0.991399	0.875298	0.116102	112800396	112901676		1	1126	1.19531	1.06994	0.125362	112602319	112689367
1	1130	0.234667	0.252	-0.0173333	113013040	113094836		1	1137	0.241176	0.217647	0.0235294	113700219	113801890		1	1129	0.156842	0.161053	-0.00421053	112901739	112998846		1	1126	0.916302	0.958705	-0.0424024	112608220	112689584		1	1129	0.987549	0.8971	0.0904499	112907481	113010034		1	1127	1.25271	1.15377	0.0989401	112702197	112797416
1	1131	0.19625	0.2275	-0.03125	113103207	113198635		1	1138	0.282105	0.3	-0.0178947	113803448	113906086		1	1130	0.141333	0.116	0.0253333	113003139	113094172		1	1127	1.00375	0.970519	0.0332284	112710774	112795123		1	1130	1.10767	1.2088	-0.101123	113013353	113094169		1	1128	1.33193	1.25321	0.0787219	112803288	112888245
1	1132	0.24625	0.23375	0.0125	113202742	113301059		1	1139	0.133333	0.304444	-0.171111	113908300	114002138		1	1131	0.055	0.025	0.03	113107572	113204125		1	1128	0.981262	1.0099	-0.0286358	112800184	112901693		1	1131	1.06372	0.949664	0.114056	113107269	113206380		1	1129	1.22663	1.13968	0.086947	112901739	112998846
1	1133	0.235789	0.222105	0.0136842	113301200	113399941		1	1140	0.446667	0.297778	0.148889	114003324	114048829		1	1132	0.185	0.1725	0.0125	113213135	113292506		1	1129	0.954577	0.982706	-0.0281287	112901742	112998775		1	1132	0.9937	0.894707	0.0989925	113211539	113301048		1	1130	1.28551	1.18472	0.100787	113003139	113094172
1	1134	0.204706	0.211765	-0.00705882	113405041	113504321		10	0	0.291111	0.331111	-0.04	18657	92376		1	1133	0.163529	0.155294	0.00823529	113311878	113396325		1	1130	0.995008	0.971687	0.0233211	113013040	113094836		1	1133	1.03801	0.822324	0.215684	113301200	113374848		1	1131	1.35183	1.22168	0.130151	113107572	113204125
1	1135	0.214667	0.209333	0.00533333	113505216	113594685		10	1	0.269231	0.323077	-0.0538462	100450	199236		1	1134	0.185333	0.238667	-0.0533333	113406712	113495249		1	1131	0.982475	1.00552	-0.0230433	113103207	113198635		1	1134	0.944223	0.850857	0.0933659	113445012	113496647		1	1132	1.29265	1.20229	0.090354	113208692	113300805
1	1136	0.21875	0.19375	0.025	113602714	113697914		10	2	0.291429	0.312857	-0.0214286	201596	300059		1	1135	0.212632	0.201053	0.0115789	113502606	113599061		1	1132	0.956169	1.03646	-0.0802916	113202742	113301059		1	1135	0.980072	0.908181	0.071891	113502063	113599325		1	1133	1.29661	1.26535	0.031262	113303500	113396325
1	1137	0.128	0.124	0.004	113712800	113795844		10	3	0.348333	0.333333	0.015	302784	387626		1	1136	0.147778	0.216667	-0.0688889	113602886	113697850		1	1133	0.987263	1.0192	-0.0319354	113301200	113399941		1	1136	1.08252	0.928962	0.153559	113604404	113697914		1	1134	1.32529	1.12546	0.199831	113406712	113495249
1	1138	0.248889	0.2	0.0488889	113802292	113887629		10	4	0.230909	0.234545	-0.00363636	409305	502719		1	1137	0.044	0.0453333	-0.00133333	113703007	113799396		1	1134	0.987041	1.01947	-0.0324267	113405041	113504321		1	1137	1.06884	0.921022	0.147819	113700219	113801890		1	1135	1.28267	1.2432	0.0394672	113502606	113599061
1	1139	0.108333	0.126667	-0.0183333	113901066	114002131		10	5	0.309231	0.304615	0.00461538	517077	598056		1	1138	0.136364	0.0727273	0.0636364	113807191	113902880		1	1135	1.00342	1.02568	-0.0222665	113505216	113594685		1	1138	1.19601	1.03598	0.160025	113803448	113906086		1	1136	1.34716	1.13051	0.216646	113602886	113697850
1	1140	0.203333	0.246667	-0.0433333	114003481	114056750		10	6	0.326667	0.311667	0.015	601254	705250		1	1139	0.107273	0.0454545	0.0618182	113908988	114002139		1	1136	1.03059	1.02917	0.00141558	113602714	113697914		1	1139	0.846167	1.01316	-0.166996	113908300	114002138		1	1137	1.48378	1.26307	0.220706	113703007	113802303
10	0	0.1775	0.2675	-0.09	19933	101993		10	7	0.32	0.331111	-0.0111111	708703	801477		1	1140	0.3	0.14	0.16	114008878	114056757		1	1137	1.1634	1.05954	0.103866	113700183	113795844		1	1140	0.286056	1.01994	-0.733884	114003324	114048829		1	1138	1.33876	1.21256	0.126202	113807191	113902880
10	1	0.2	0.195556	0.00444444	103016	199339		10	8	0.361429	0.35	0.0114286	804043	900497		10	0	0.29	0.261667	0.0283333	19061	103017		1	1138	1.06832	0.98764	0.0806834	113802292	113887629		10	0	1.00315	0.924512	0.0786433	18657	92376		1	1139	1.21668	1.03615	0.18053	113908988	114002139
10	2	0.242857	0.208571	0.0342857	209520	300040		10	9	0.332727	0.261818	0.0709091	901838	985490		10	1	0.286667	0.42	-0.133333	132271	197465		1	1139	1.84911	1.00956	0.839553	113901066	114002131		10	1	1.06183	0.898003	0.163827	100450	199236		1	1140	0.998685	1.11089	-0.112203	114008878	114056757
10	3	0.23	0.2	0.03	312240	401012		10	10	0.327273	0.28	0.0472727	1014844	1097892		10	2	0.295714	0.364286	-0.0685714	201585	288091		1	1140	1.38739	0.990005	0.397386	114003481	114056750		10	2	1.02346	0.864498	0.158958	201596	300059		10	0	1.09519	1.02029	0.0749076	19061	103017
10	4	0.181538	0.184615	-0.00307692	401061	502728		10	11	0.372857	0.332857	0.04	1110719	1198830		10	3	0.403636	0.370909	0.0327273	308163	387615		10	0	0.965494	0.968387	-0.00289296	19933	101993		10	3	0.99345	0.844525	0.148925	302784	387626		10	1	1.11382	0.9449	0.168924	132271	197465
10	5	0.19625	0.16375	0.0325	517077	598012		10	12	0.394286	0.391429	0.00285714	1202408	1299532		10	4	0.26	0.350667	-0.0906667	406512	490431		10	1	0.977892	0.963766	0.0141267	103016	199339		10	4	1.04639	0.904757	0.141635	409305	502719		10	2	0.983044	0.972279	0.0107642	201585	288091
10	6	0.163077	0.186154	-0.0230769	601254	691803		10	13	0.488333	0.32	0.168333	1303513	1398226		10	5	0.438667	0.313333	0.125333	503494	598074		10	2	0.985911	1.02078	-0.0348718	209520	300040		10	5	0.970695	0.855856	0.114838	517077	598056		10	3	0.992412	1.02139	-0.0289794	308163	387615
10	7	0.195556	0.2	-0.00444444	705314	781725		10	14	0.315556	0.293333	0.0222222	1404753	1497678		10	6	0.455385	0.316923	0.138462	601254	702930		10	3	0.984901	1.04603	-0.0611319	312240	401012		10	6	1.06766	0.874937	0.192722	601254	705250		10	4	1.14172	1.07398	0.0677401	406512	495076
10	8	0.228889	0.191111	0.0377778	825566	901738		10	15	0.472	0.358667	0.113333	1501817	1599287		10	7	0.466667	0.370667	0.096	718337	801086		10	4	1.00776	1.04128	-0.0335187	401061	502728		10	7	0.971194	0.909181	0.0620132	708703	801477		10	5	1.00808	0.975062	0.0330139	503494	598074
10	9	0.177143	0.207143	-0.03	909320	985718		10	16	0.46	0.432	0.028	1600737	1672062		10	8	0.448421	0.385263	0.0631579	801283	900498		10	5	0.954577	1.02316	-0.0685781	517077	598012		10	8	0.921276	0.850857	0.0704186	804043	900497		10	6	1.04569	0.998054	0.0476402	601254	702930
10	10	0.145714	0.134286	0.0114286	1009938	1088190		10	17	0.591429	0.392857	0.198571	1700524	1799178		10	9	0.241538	0.32	-0.0784615	901735	977177		10	6	1.01177	1.00121	0.0105571	601254	691803		10	9	1.01493	0.859674	0.155259	901838	985490		10	7	1.01546	1.00227	0.0131974	718337	801086
10	11	0.247692	0.235385	0.0123077	1106134	1201108		10	18	0.425333	0.292	0.133333	1802553	1897016		10	10	0.307273	0.374545	-0.0672727	1000698	1097881		10	7	1.00781	1.03913	-0.0313173	705314	781725		10	10	1.00822	0.874944	0.133276	1014844	1097892		10	8	0.868436	0.905361	-0.0369245	801283	900498
10	12	0.215385	0.22	-0.00461538	1205795	1297204		10	19	0.341429	0.225714	0.115714	1920551	1996897		10	11	0.355	0.31875	0.03625	1107457	1198830		10	8	0.933418	1.02032	-0.0868972	825566	901738		10	11	0.952843	0.843573	0.10927	1110719	1198830		10	9	0.993892	0.981526	0.0123661	901735	977177
10	13	0.287778	0.244444	0.0433333	1304393	1399936		10	20	0.215	0.219	-0.004	2001016	2096571		10	12	0.390526	0.36	0.0305263	1205407	1299411		10	9	0.967053	1.00835	-0.0412939	909320	985718		10	12	0.895849	0.830361	0.0654882	1202408	1299532		10	10	0.860335	0.885938	-0.0256033	1000698	1097881
10	14	0.192941	0.178824	0.0141176	1402728	1497670		10	21	0.204	0.132	0.072	2118735	2202939		10	13	0.657143	0.448571	0.208571	1311343	1382179		10	10	0.99599	0.967962	0.028028	1009938	1088190		10	13	0.91713	0.763955	0.153175	1303513	1398226		10	11	1.0264	1.00319	0.0232127	1107457	1198830
10	15	0.176667	0.198333	-0.0216667	1516951	1572903		10	22	0.210909	0.161818	0.0490909	2209430	2299749		10	14	0.398	0.33	0.068	1443780	1498201		10	11	1.00337	0.999691	0.00368321	1106134	1201108		10	14	1.00903	0.857301	0.151732	1404753	1497678		10	12	0.936189	0.890703	0.0454853	1205407	1299411
10	16	0.33	0.333333	-0.00333333	1600897	1625545		10	23	0.26	0.04	0.22	2323615	2399931		10	15	0.524286	0.364286	0.16	1501790	1599305		10	12	0.973051	1.01812	-0.0450725	1205795	1297204		10	15	0.984174	0.782869	0.201306	1501817	1599287		10	13	0.615965	0.803986	-0.188022	1311343	1382179
10	17	0.369333	0.314667	0.0546667	1725202	1799564		10	24	0.66	0.02	0.64	2462914	2468138		10	16	0.688	0.508	0.18	1602241	1632890		10	13	0.921222	1.01421	-0.0929878	1304393	1399936		10	16	0.705343	0.561306	0.144037	1600737	1672062		10	14	0.888188	0.896702	-0.00851411	1443780	1498201
10	18	0.244	0.269333	-0.0253333	1804269	1887659		10	25	0.24	0.02	0.22	2518464	2602706		10	17	0.657143	0.168571	0.488571	1700529	1776439		10	14	0.969846	1.02756	-0.0577179	1402728	1497670		10	17	0.946152	0.718022	0.228129	1700524	1799178		10	15	0.758307	0.775136	-0.0168293	1501790	1599305
10	19	0.26	0.207143	0.0528571	1914578	1996899		10	26	0.197143	0.0842857	0.112857	2603767	2687628		10	18	0.404615	0.409231	-0.00461538	1818683	1894023		10	15	0.925669	0.990583	-0.0649139	1516951	1572903		10	18	1.04141	0.816063	0.225347	1802553	1897016		10	16	0.588033	0.603642	-0.0156089	1602241	1632890
10	20	0.214	0.166	0.048	2001016	2097319		10	27	0.256	0.054	0.202	2702617	2797067		10	19	0.235	0.248333	-0.0133333	1903005	2001012		10	16	0.537733	0.854847	-0.317114	1600897	1625545		10	19	1.05636	0.855999	0.200362	1920551	1996897		10	17	0.8414	1.01068	-0.169281	1700529	1776439
10	21	0.146154	0.16	-0.0138462	2104542	2202939		10	28	0.175	0.04	0.135	2800144	2890362		10	20	0.198571	0.28	-0.0814286	2002383	2082462		10	17	0.819861	1.00093	-0.181069	1725202	1799564		10	20	1.08149	0.868604	0.212885	2001016	2096571		10	18	1.03886	0.902079	0.136779	1818683	1894023
10	22	0.154545	0.145455	0.00909091	2204277	2302212		10	29	0.2	0.04	0.16	2933368	2939370		10	21	0.386154	0.24	0.146154	2104932	2198648		10	18	0.919564	1.03592	-0.116352	1804269	1887659		10	21	0.979986	0.846858	0.133128	2118735	2202939		10	19	1.04083	0.923306	0.117525	1903005	2001012
10	23	0.104444	0.14	-0.0355556	2305734	2393950		10	30	0.2	0.03	0.17	3028391	3045044		10	22	0.194667	0.201333	-0.00666667	2204274	2299749		10	19	1.00483	1.01634	-0.0115119	1914578	1996899		10	22	1.03146	0.865946	0.165519	2209430	2299749		10	20	1.07997	1.01364	0.0663225	2002383	2082462
10	24	0.164444	0.168889	-0.00444444	2430562	2494516		10	31	0.106667	0.0666667	0.04	3123997	3200647		10	23	0.14	0.425333	-0.285333	2305090	2405565		10	20	0.985628	1.02096	-0.0353363	2001016	2097319		10	23	1.00578	0.923945	0.0818304	2323615	2399931		10	21	1.17271	1.05212	0.12059	2104932	2202939
10	25	0.136667	0.186667	-0.05	2506836	2564035		10	32	0.11	0.02	0.09	3222410	3299108		10	24	0.128889	0.0511111	0.0777778	2426883	2500642		10	21	0.996937	1.05727	-0.0603369	2104542	2202939		10	24	1.07958	1.02069	0.0588986	2455539	2492985		10	22	1.23678	1.09361	0.143168	2204274	2299749
10	26	0.2325	0.2375	-0.005	2602730	2683187		10	33	0.12	0.016	0.104	3315667	3399636		10	25	0.291111	0.0577778	0.233333	2500727	2598784		10	22	1.01291	1.07767	-0.0647572	2204277	2302212		10	25	1.09559	1.01319	0.0823927	2506577	2602706		10	23	1.08084	0.935187	0.145653	2305090	2405565
10	27	0.178462	0.163077	0.0153846	2702644	2797066		10	34	0.176	0.0506667	0.125333	3401152	3479516		10	26	0.0225	0.045	-0.0225	2602730	2687628		10	23	1.0139	1.03401	-0.0201072	2305734	2393950		10	26	1.07734	1.02783	0.0495108	2603767	2687628		10	24	1.04083	1.06555	-0.0247174	2426883	2500642
10	28	0.123077	0.141538	-0.0184615	2801153	2898423		10	35	0.0338462	0.0615385	-0.0276923	3508292	3595464		10	27	0.0523077	0.130769	-0.0784615	2702644	2795411		10	24	1.0384	1.02692	0.0114876	2430562	2494516		10	27	1.07631	1.03113	0.0451827	2702617	2797067		10	25	0.982716	1.09025	-0.107533	2500727	2598784
10	29	0.0657143	0.0871429	-0.0214286	2902258	2993281		10	36	0.198333	0.245	-0.0466667	3602687	3696698		10	28	0.166	0.07	0.096	2800144	2885338		10	25	1.01361	1.01806	-0.00445355	2506836	2564035		10	28	1.10166	0.996133	0.105525	2800144	2890362		10	26	0.971542	1.09771	-0.126167	2602730	2687628
10	30	0.08	0.111765	-0.0317647	3008553	3096646		10	37	0.238	0.342	-0.104	3701219	3800488		10	29	0.135	0.075	0.06	2902260	2993562		10	26	0.997181	1.01505	-0.0178669	2602730	2683187		10	29	1.0486	1.02967	0.0189312	2902258	2981379		10	27	0.905492	1.03492	-0.129428	2702644	2795411
10	31	0.0871429	0.102857	-0.0157143	3101952	3200648		10	38	0.25619	0.37619	-0.12	3804185	3904548		10	30	0.248235	0.198824	0.0494118	3008553	3099783		10	27	1.02297	1.01965	0.00332098	2702644	2797066		10	30	1.07098	1.04235	0.0286262	3008553	3099783		10	28	1.05228	1.05871	-0.00642532	2800144	2885338
10	32	0.152	0.105333	0.0466667	3225428	3299107		10	39	0.301429	0.318571	-0.0171429	3910209	3999374		10	31	0.242222	0.0733333	0.168889	3102065	3199576		10	28	1.08072	1.02362	0.0570982	2801153	2898423		10	31	1.12005	1.07582	0.0442278	3105215	3200647		10	29	1.19421	1.05836	0.135851	2902260	2993562
10	33	0.109	0.09	0.019	3303073	3399258		10	40	0.278571	0.327143	-0.0485714	4003367	4087352		10	32	0.34	0.0636364	0.276364	3219743	3299108		10	29	1.1081	1.0336	0.0745034	2902258	2993281		10	32	1.06606	1.06182	0.00423831	3222410	3299108		10	30	1.15089	1.04144	0.109449	3008553	3099783
10	34	0.0661538	0.06	0.00615385	3400878	3479516		10	41	0.28	0.3	-0.02	4100227	4200577		10	33	0.264211	0.0578947	0.206316	3304106	3399634		10	30	1.10569	1.01312	0.0925753	3008553	3096646		10	33	1.0757	1.0364	0.0393034	3303073	3399636		10	31	1.19089	1.09285	0.0980338	3102065	3199576
10	35	0.0492308	0.0553846	-0.00615385	3518089	3599586		10	42	0.256471	0.311765	-0.0552941	4203832	4305156		10	34	0.122667	0.048	0.0746667	3401152	3479515		10	31	1.0737	0.984724	0.0889801	3101952	3200648		10	34	0.991947	1.04146	-0.0495099	3401152	3479516		10	32	1.10443	1.06201	0.0424188	3219743	3299108
10	36	0.216	0.148	0.068	3609765	3696693		10	43	0.271429	0.285714	-0.0142857	4311608	4397821		10	35	0.0413333	0.0386667	0.00266667	3509198	3601744		10	32	1.07482	1.01459	0.0602247	3225428	3299107		10	35	1.10739	1.0021	0.10529	3508292	3595464		10	33	1.15126	1.0791	0.0721626	3304106	3399634
10	37	0.231818	0.211818	0.02	3700532	3800488		10	44	0.276	0.338	-0.062	4404710	4495189		10	36	0.285714	0.24	0.0457143	3602509	3696697		10	33	1.13579	1.0075	0.128291	3303073	3399258		10	36	1.01053	0.978586	0.0319469	3602687	3696698		10	34	1.22432	1.06453	0.159786	3401152	3479515
10	38	0.242857	0.241905	0.000952381	3803430	3904549		10	45	0.2	0.256667	-0.0566667	4525953	4603516		10	37	0.258667	0.228	0.0306667	3701197	3800488		10	34	1.14241	1.00905	0.133354	3400878	3479516		10	37	1.06066	1.00768	0.0529789	3701219	3800488		10	35	1.2143	1.07972	0.134584	3509198	3601744
10	39	0.192857	0.208571	-0.0157143	3908696	3999375		10	46	0.228333	0.21	0.0183333	4603557	4704538		10	38	0.241053	0.251579	-0.0105263	3800489	3897954		10	35	1.16955	1.00251	0.167037	3518089	3599586		10	38	1.03456	0.99888	0.0356759	3804185	3904548		10	36	1.04511	1.01086	0.034242	3602509	3696697
10	40	0.153333	0.17	-0.0166667	4004666	4063443		10	47	0.172308	0.206154	-0.0338462	4709674	4802190		10	39	0.341176	0.312941	0.0282353	3900415	3997585		10	36	1.00171	1.00738	-0.00567214	3609765	3696693		10	39	1.03972	0.97437	0.0653501	3910209	3999374		10	37	1.05894	1.01008	0.0488563	3701197	3800488
10	41	0.0517647	0.158824	-0.107059	4100118	4189164		10	48	0.092	0.285333	-0.193333	4802980	4896089		10	40	0.225455	0.285455	-0.06	4007140	4096544		10	37	1.04251	1.00525	0.0372669	3700532	3800488		10	40	1.02763	0.941414	0.0862149	4003367	4087352		10	38	0.98023	0.981874	-0.00164467	3800489	3897954
10	42	0.192308	0.172308	0.02	4200609	4285045		10	49	0.045	0.1875	-0.1425	4906680	5002071		10	41	0.338462	0.270769	0.0676923	4100227	4170928		10	38	1.02096	0.989405	0.0315525	3803430	3904549		10	41	1.02755	0.964838	0.0627069	4100227	4200577		10	39	0.953628	0.936637	0.0169912	3900415	3997585
10	43	0.196923	0.149231	0.0476923	4300451	4408738		10	50	0.086	0.22	-0.134	5006957	5093294		10	42	0.181333	0.242667	-0.0613333	4205571	4305160		10	39	1.01262	1.02419	-0.0115651	3908696	3999375		10	42	1.02567	0.972484	0.0531811	4203832	4305156		10	40	1.02197	0.982247	0.0397248	4007140	4096544
10	44	0.142857	0.148571	-0.00571429	4431244	4489881		10	51	0.0613333	0.250667	-0.189333	5106832	5181271		10	43	0.25	0.31	-0.06	4311608	4402343		10	40	1.02008	0.997102	0.022974	4004666	4063443		10	43	1.01015	0.964053	0.0460997	4311608	4397821		10	41	0.980854	0.97649	0.00436386	4100227	4170928
10	45	0.125	0.17	-0.045	4508472	4600113		10	52	0.22	0.285	-0.065	5202927	5295111		10	44	0.211111	0.166667	0.0444444	4420914	4503149		10	41	1.01308	1.019	-0.00591841	4100118	4189164		10	44	1.046	0.976236	0.0697658	4404710	4495189		10	42	1.13441	1.01111	0.123297	4205571	4305160
10	46	0.173333	0.131111	0.0422222	4619167	4704536		10	53	0.195	0.243	-0.048	5300470	5401418		10	45	0.236667	0.116667	0.12	4513380	4596621		10	42	1.04452	1.02216	0.0223603	4200609	4285045		10	45	1.04038	1.00891	0.0314672	4525953	4603516		10	43	1.10802	0.959347	0.148674	4311608	4402343
10	47	0.141538	0.147692	-0.00615385	4706762	4802038		10	54	0.230909	0.269091	-0.0381818	5401447	5488017		10	46	0.134118	0.169412	-0.0352941	4610410	4703344		10	43	1.05749	0.991541	0.0659485	4300451	4408738		10	46	1.02027	0.968671	0.0515971	4603557	4704538		10	44	1.18692	1.05792	0.129003	4420914	4503149
10	48	0.150769	0.127692	0.0230769	4802937	4903006		10	55	0.314545	0.181818	0.132727	5506401	5597260		10	47	0.228571	0.22	0.00857143	4709674	4801631		10	44	1.01107	0.98239	0.0286748	4431244	4489881		10	47	1.06361	1.02721	0.0363978	4709674	4802190		10	45	1.10902	1.02385	0.0851704	4503119	4596621
10	49	0.134286	0.162857	-0.0285714	4906177	4962180		10	56	0.329333	0.297333	0.032	5601176	5690600		10	48	0.266667	0.2	0.0666667	4813352	4904019		10	45	1.0599	1.01732	0.0425826	4508472	4600113		10	48	1.02032	1.0221	-0.00177212	4802980	4896089		10	46	1.18463	1.07871	0.105913	4610410	4703344
10	50	0.137143	0.157143	-0.02	5015613	5097416		10	57	0.388889	0.302222	0.0866667	5707621	5802088		10	49	0.246667	0.123333	0.123333	4919122	5002071		10	46	1.04689	1.02769	0.019208	4619167	4704536		10	49	1.04878	1.00589	0.042891	4906680	5002071		10	47	1.0981	0.994609	0.103487	4709674	4801631
10	51	0.216923	0.133846	0.0830769	5100428	5182552		10	58	0.2325	0.275	-0.0425	5806927	5898568		10	50	0.311429	0.225714	0.0857143	5006957	5097415		10	47	1.06869	1.01477	0.0539139	4706762	4802038		10	50	1.07433	1.03363	0.0406993	5006957	5093294		10	48	1.13024	1.03364	0.0965982	4803332	4904019
10	52	0.178	0.172	0.006	5203118	5295099		10	59	0.332857	0.272857	0.06	5901883	6005491		10	51	0.238947	0.250526	-0.0115789	5100367	5202900		10	48	1.06567	1.00898	0.0566839	4802937	4903006		10	51	1.04597	1.02903	0.0169379	5106832	5181271		10	49	1.13658	1.05525	0.0813254	4919122	5002071
10	53	0.189412	0.225882	-0.0364706	5310842	5401369		10	60	0.253333	0.24	0.0133333	6038944	6101850		10	52	0.223333	0.183333	0.04	5202927	5294812		10	49	1.02146	1.0145	0.00696152	4906177	4962180		10	52	1.06518	1.05041	0.0147714	5202927	5295111		10	50	1.10543	1.01015	0.0952715	5006957	5097415
10	54	0.233333	0.195556	0.0377778	5401401	5486460		10	61	0.233333	0.272	-0.0386667	6104082	6200209		10	53	0.37	0.223333	0.146667	5301427	5407562		10	50	1.08497	1.04344	0.0415259	5006957	5097416		10	53	1.04859	1.01803	0.0305627	5300470	5401418		10	51	1.07762	0.984181	0.0934442	5100367	5202900
10	55	0.188889	0.153333	0.0355556	5507988	5590169		10	62	0.184	0.236	-0.052	6200274	6281998		10	54	0.234	0.16	0.074	5428359	5501862		10	51	1.07942	1.02932	0.0500958	5100428	5182552		10	54	1.06312	1.01347	0.0496582	5401447	5488017		10	52	0.977154	0.97577	0.00138321	5202927	5294812
10	56	0.190909	0.149091	0.0418182	5607075	5689672		10	63	0.27375	0.2575	0.01625	6303327	6380744		10	55	0.254286	0.175714	0.0785714	5506401	5597250		10	52	1.02638	1.04196	-0.0155734	5203118	5295099		10	55	1.08507	1.02983	0.0552391	5506401	5597260		10	53	0.892544	0.940029	-0.0474856	5301427	5407562
10	57	0.215385	0.143077	0.0723077	5707621	5781540		10	64	0.234286	0.257143	-0.0228571	6404934	6507359		10	56	0.281538	0.209231	0.0723077	5601184	5701022		10	53	1.03065	1.00431	0.0263472	5310842	5401369		10	56	1.05669	1.02003	0.0366635	5601176	5690600		10	54	1.11908	1.02009	0.0989903	5428359	5501862
10	58	0.206667	0.262222	-0.0555556	5802686	5898557		10	65	0.256667	0.238333	0.0183333	6521026	6603906		10	57	0.151579	0.187368	-0.0357895	5707621	5802048		10	54	1.04541	1.02846	0.0169554	5401401	5486460		10	57	1.05569	1.03566	0.0200286	5707621	5802088		10	55	1.06477	1.01374	0.0510325	5506401	5597250
10	59	0.4	0.14	0.26	5901680	5904767		10	66	0.1425	0.3325	-0.19	6605676	6700952		10	58	0.16	0.156923	0.00307692	5806927	5896539		10	55	1.03921	1.01878	0.0204377	5507988	5590169		10	58	1.03825	1.01595	0.0222914	5806927	5898568		10	56	1.11956	1.01318	0.106378	5601184	5701022
10	64	0.18	0.02	0.16	6420089	6424854		10	67	0.0771429	0.202857	-0.125714	6702761	6805683		10	59	0.117333	0.26	-0.142667	5920074	6005711		10	56	1.12207	0.982699	0.139373	5607075	5689672		10	59	1.05557	1.0339	0.0216765	5901883	6005491		10	57	1.12131	0.986413	0.134901	5707621	5802048
10	65	0	0	0	6522232	6576964		10	68	0.095	0.21	-0.115	6805721	6898239		10	60	0.0526316	0.174737	-0.122105	6008542	6101310		10	57	1.04639	1.02833	0.0180569	5707621	5781540		10	60	1.06267	1.02261	0.0400619	6038944	6101850		10	58	1.17009	1.00479	0.165296	5806927	5896539
10	66	0.14	0.06	0.08	6626857	6633652		10	69	0.255	0.271667	-0.0166667	6903645	7003225		10	61	0.075	0.1025	-0.0275	6104082	6192929		10	58	1.02291	1.00794	0.0149673	5802686	5898557		10	61	1.07006	0.979102	0.0909621	6104082	6200209		10	59	1.06856	0.954552	0.11401	5920074	6005711
10	67	0.16	0.155	0.005	6756852	6805682		10	70	0.370769	0.224615	0.146154	7006138	7094566		10	62	0.126667	0.142222	-0.0155556	6211016	6281998		10	59	1.09337	1.03544	0.057936	5901680	5993620		10	62	1.09284	1.05022	0.0426174	6200274	6281998		10	60	1.20546	1.09979	0.105673	6008542	6101310
10	68	0.171111	0.124444	0.0466667	6826492	6905693		10	71	0.352	0.132	0.22	7111136	7196417		10	63	0.0814286	0.107143	-0.0257143	6303334	6380747		10	60	1.1095	1.07208	0.0374173	6001778	6099201		10	63	1.08605	1.06526	0.0207907	6303327	6380744		10	61	1.22112	1.08742	0.1337	6104082	6192929
10	69	0.136364	0.136364	6.30685331926511e-18	6905693	6978158		10	72	0.318462	0.206154	0.112308	7209647	7296867		10	64	0.167273	0.18	-0.0127273	6404934	6506261		10	61	1.11355	1.06813	0.0454224	6104082	6197634		10	64	1.0725	1.03454	0.0379589	6404934	6507359		10	62	1.16401	1.02523	0.138782	6211016	6281998
10	70	0.141333	0.153333	-0.012	7015319	7090831		10	73	0.36375	0.26	0.10375	7300310	7406088		10	65	0.164	0.204	-0.04	6551365	6603906		10	62	1.09972	0.991656	0.108069	6208340	6297172		10	65	1.02798	1.01866	0.00932022	6521026	6603906		10	63	1.16609	1.0228	0.143292	6303334	6380747
10	71	0.0755556	0.113333	-0.0377778	7106309	7196417		10	74	0.305882	0.294118	0.0117647	7407087	7496272		10	66	0.135	0.16875	-0.03375	6605676	6700952		10	63	1.10043	1.02972	0.070717	6303599	6380760		10	66	1.05016	1.01121	0.038957	6605676	6700952		10	64	1.14728	1.0417	0.105581	6404934	6506261
10	72	0.16	0.154	0.006	7200693	7271433		10	75	0.295714	0.252857	0.0428571	7500724	7602096		10	67	0.252308	0.192308	0.06	6702761	6798021		10	64	1.07587	1.04245	0.0334191	6405470	6486236		10	67	1.03235	1.02097	0.0113801	6702761	6805683		10	65	1.22481	1.06841	0.156402	6551365	6603906
10	73	0.225333	0.217333	0.008	7300291	7391448		10	76	0.39	0.29	0.1	7602636	7696928		10	68	0.248	0.208	0.04	6801474	6907819		10	65	1.08994	1.05394	0.0360031	6522232	6576964		10	68	1.00883	1.0487	-0.0398654	6805721	6898239		10	66	1.11464	0.996906	0.117739	6605676	6700952
10	74	0.211	0.19	0.021	7409006	7499652		10	77	0.22625	0.25375	-0.0275	7701768	7800593		10	69	0.169231	0.223077	-0.0538462	6913739	7000062		10	66	1.06154	1.02681	0.0347291	6626857	6700952		10	69	1.05223	1.05374	-0.00151105	6903645	7003225		10	67	1.16896	1.05452	0.114443	6702761	6798021
10	75	0.128	0.152	-0.024	7502861	7602127		10	78	0.331111	0.222222	0.108889	7818061	7897997		10	70	0.202857	0.13	0.0728571	7000131	7083394		10	67	1.11396	1.02215	0.0918036	6712875	6805682		10	70	1.06319	1.02375	0.0394349	7006138	7094566		10	68	1.1002	0.988487	0.111715	6801474	6907819
10	76	0.17	0.23375	-0.06375	7602636	7694152		10	79	0.308571	0.212857	0.0957143	7900282	7984618		10	71	0.213333	0.14	0.0733333	7111137	7183115		10	68	1.08517	0.996001	0.0891682	6826492	6905693		10	71	1.0694	1.05816	0.0112474	7111136	7196417		10	69	1.14838	0.998409	0.149973	6913739	7000062
10	77	0.201538	0.150769	0.0507692	7701768	7800592		10	80	0.23	0.175714	0.0542857	8001512	8105796		10	72	0.1725	0.17	0.0025	7200693	7281618		10	69	1.15383	0.995751	0.158078	6905693	6978158		10	72	1.06649	1.01114	0.0553545	7209647	7296867		10	70	1.15292	1.17255	-0.0196332	7000131	7083394
10	78	0.19	0.2125	-0.0225	7809027	7898000		10	81	0.195	0.2625	-0.0675	8125734	8184106		10	73	0.166667	0.0555556	0.111111	7300310	7387375		10	70	1.11291	1.02912	0.0837882	7015319	7090831		10	73	1.0213	0.987084	0.0342168	7300310	7406088		10	71	1.29898	1.28149	0.0174912	7111137	7196407
10	79	0.186	0.218	-0.032	7900282	7998208		10	82	0.255385	0.221538	0.0338462	8231266	8294890		10	74	0.178667	0.262667	-0.084	7409022	7498456		10	71	1.10862	1.01195	0.0966655	7106309	7196417		10	74	1.04511	1.04547	-0.000357851	7407087	7496272		10	72	1.28988	1.26109	0.0287906	7200693	7281618
10	80	0.161818	0.163636	-0.00181818	8021706	8089709		10	83	0.247692	0.204615	0.0430769	8300485	8398994		10	75	0.312941	0.251765	0.0611765	7502861	7602104		10	72	1.08121	1.04423	0.0369737	7200693	7271433		10	75	1.12257	1.10546	0.017109	7500724	7602096		10	73	1.17781	1.23712	-0.0593137	7300310	7387375
10	81	0.209231	0.166154	0.0430769	8105420	8203442		10	84	0.26	0.289091	-0.0290909	8401635	8473228		10	76	0.2	0.164	0.036	7606179	7696928		10	73	1.06188	0.967594	0.0942868	7300291	7391448		10	76	1.11698	1.09007	0.02691	7602636	7696928		10	74	1.11547	1.12349	-0.00801765	7409022	7498456
10	82	0.181538	0.178462	0.00307692	8224255	8300482		10	85	0.350526	0.238947	0.111579	8500638	8600609		10	77	0.0883333	0.201667	-0.113333	7701770	7800005		10	74	1.08806	0.995468	0.0925926	7409006	7499652		10	77	1.07689	1.07594	0.000943801	7701768	7800593		10	75	1.12604	1.12204	0.00399599	7502861	7602104
10	83	0.15	0.215	-0.065	8305490	8395183		10	86	0.334286	0.318571	0.0157143	8607074	8692280		10	78	0.224444	0.266667	-0.0422222	7825679	7897979		10	75	1.08792	1.0278	0.0601271	7502861	7602127		10	78	1.03683	1.00728	0.0295546	7818061	7897997		10	76	1.20239	1.11956	0.082836	7606179	7696928
10	84	0.208	0.189333	0.0186667	8400664	8499707		10	87	0.288571	0.234286	0.0542857	8705629	8796075		10	79	0.241667	0.208333	0.0333333	7900282	7981470		10	76	1.03956	0.979712	0.0598466	7602636	7694152		10	79	1.04613	1.01804	0.0280844	7900282	7984618		10	77	1.15337	1.08553	0.0678455	7701770	7800005
10	85	0.195556	0.18	0.0155556	8501928	8589246		10	88	0.236471	0.309412	-0.0729412	8803595	8898656		10	80	0.224286	0.24	-0.0157143	8001512	8100997		10	77	1.05218	1.0039	0.0482771	7701768	7800592		10	80	1.07037	0.994476	0.0758981	8001512	8105796		10	78	1.11881	1.06785	0.0509581	7825679	7897979
10	86	0.24	0.24	-2.60209e-18	8620361	8704313		10	89	0.212308	0.206154	0.00615385	8903355	8992884		10	81	0.331429	0.294286	0.0371429	8100974	8201327		10	78	1.03387	0.979155	0.054718	7809027	7898000		10	81	1.06008	1.02908	0.0310039	8125734	8184106		10	79	1.17686	1.11857	0.0582829	7900282	7981470
10	87	0.145	0.17	-0.025	8704304	8796939		10	90	0.342857	0.282857	0.06	9038695	9103968		10	82	0.308889	0.297778	0.0111111	8201337	8299553		10	79	1.01874	1.02859	-0.00984762	7900282	7998208		10	82	1.05022	0.997525	0.0526904	8231266	8294890		10	80	1.17563	1.13269	0.0429378	8001512	8100997
10	88	0.155556	0.253333	-0.0977778	8807723	8898656		10	91	0.274	0.278	-0.004	9117786	9197532		10	83	0.344615	0.283077	0.0615385	8300480	8398991		10	80	1.04775	1.02042	0.0273369	8021706	8089709		10	83	1.1277	1.01575	0.111949	8300485	8398994		10	81	1.04567	1.061	-0.0153296	8100974	8201327
10	89	0.201538	0.187692	0.0138462	8906633	9003243		10	92	0.2475	0.21	0.0375	9204097	9304201		10	84	0.382353	0.367059	0.0152941	8401635	8490921		10	81	1.05282	0.985372	0.0674529	8105420	8203442		10	84	1.06974	0.994015	0.0757221	8401635	8473228		10	82	0.984117	0.98652	-0.00240316	8201337	8299553
10	90	0.168	0.168	0	9018450	9102401		10	93	0.288	0.24	0.048	9361636	9407100		10	85	0.29375	0.335	-0.04125	8509552	8599708		10	82	1.07634	1.03138	0.0449603	8224255	8300482		10	85	1.06034	1.00483	0.0555036	8500638	8600609		10	83	1.07783	1.06502	0.012816	8300480	8398991
10	91	0.189091	0.161818	0.0272727	9102062	9197532		10	94	0.16	0.225455	-0.0654545	9418403	9503405		10	86	0.487778	0.453333	0.0344444	8601195	8701195		10	83	1.07087	0.992398	0.0784688	8305490	8395183		10	86	1.03621	1.04647	-0.0102583	8607074	8692280		10	84	0.984241	0.963868	0.0203732	8401635	8490921
10	92	0.2	0.14	0.06	9211841	9259673		10	95	0.265714	0.217143	0.0485714	9503406	9593574		10	87	0.41	0.3425	0.0675	8701476	8792056		10	84	1.07692	1.01558	0.0613369	8400664	8499707		10	87	1.07061	1.07111	-0.000495752	8705629	8796075		10	85	1.00172	0.995753	0.00596674	8509552	8599708
10	93	0.18	0.065	0.115	9319507	9377378		10	96	0.3	0.258	0.042	9610747	9684386		10	88	0.409333	0.285333	0.124	8810362	8897030		10	85	1.0504	1.00755	0.0428455	8501928	8589246		10	88	1.07656	1.06753	0.00902926	8803595	8898656		10	86	0.863518	0.931666	-0.0681489	8601195	8701195
10	94	0.150909	0.0963636	0.0545455	9400027	9503405		10	97	0.234545	0.194545	0.04	9722909	9798672		10	89	0.43	0.361429	0.0685714	8903869	9009455		10	86	1.04047	0.987076	0.0533919	8620361	8704313		10	89	1.02699	1.01237	0.0146179	8903355	8992884		10	87	0.866519	0.89933	-0.032811	8701476	8792056
10	95	0.218333	0.176667	0.0416667	9506626	9602729		10	98	0.234	0.18	0.054	9800782	9897835		10	90	0.329231	0.298462	0.0307692	9013483	9103895		10	87	1.02409	0.958485	0.0656027	8704304	8799802		10	90	1.07455	1.04225	0.0322926	9038695	9103968		10	88	0.943162	0.971028	-0.0278662	8810362	8897030
10	96	0.17	0.23	-0.06	9608092	9619244		10	99	0.21	0.2075	0.0025	9900398	10002558		10	91	0.376	0.186667	0.189333	9119989	9197532		10	88	1.02506	0.991491	0.0335715	8807723	8898656		10	91	1.0535	1.00493	0.0485648	9117786	9197532		10	89	0.815375	0.912998	-0.0976236	8903869	9009455
10	97	0.14	0.185	-0.045	9727746	9800780		10	100	0.235	0.24625	-0.01125	10002615	10094591		10	92	0.210909	0.201818	0.00909091	9204097	9304201		10	89	1.01588	1.00982	0.00605553	8906633	9003243		10	92	1.08047	1.0527	0.0277717	9204097	9304201		10	90	0.988113	0.973723	0.0143896	9013483	9103895
10	98	0.142	0.132	0.01	9818504	9889630		10	101	0.278182	0.261818	0.0163636	10102877	10187676		10	93	0.302222	0.257778	0.0444444	9316926	9406976		10	90	1.06495	0.971159	0.093795	9018450	9102401		10	93	1.07851	1.04223	0.0362887	9361636	9407100		10	91	0.995203	1.0314	-0.036195	9119989	9197532
10	99	0.153333	0.12	0.0333333	9912507	9984339		10	102	0.224762	0.220952	0.00380952	10200331	10304849		10	94	0.270769	0.212308	0.0584615	9410316	9503405		10	91	1.07344	0.989345	0.0840994	9102062	9197532		10	94	1.0506	1.06164	-0.0110393	9418403	9503405		10	92	1.05198	0.997309	0.0546693	9204097	9304201
10	100	0.141333	0.146667	-0.00533333	10002827	10075735		10	103	0.263077	0.170769	0.0923077	10309612	10402802		10	95	0.55	0.04	0.51	9540871	9596402		10	92	1.04919	1.05988	-0.0106924	9211841	9259673		10	95	1.09895	1.05625	0.0426986	9503406	9593574		10	93	0.986876	0.93117	0.0557054	9316926	9406976
10	101	0.172857	0.175714	-0.00285714	10111747	10195188		10	104	0.221818	0.236364	-0.0145455	10407272	10503226		10	96	0.238667	0.202667	0.036	9613264	9701330		10	93	0.937293	1.02136	-0.0840677	9319507	9377378		10	96	1.12436	1.03703	0.0873352	9610747	9684386		10	94	1.05852	1.04842	0.0101035	9410316	9503405
10	102	0.184615	0.192308	-0.00769231	10200331	10304849		10	105	0.224615	0.232308	-0.00769231	10505522	10585577		10	97	0.251429	0.102857	0.148571	9715359	9800777		10	94	1.09808	1.04257	0.0555032	9400027	9503405		10	97	1.06012	1.04064	0.0194753	9722909	9798672		10	95	0.998685	1.08208	-0.0833967	9540871	9596402
10	103	0.18	0.165	0.015	10309609	10402802		10	106	0.2025	0.2025	0	10602965	10671256		10	98	0.228889	0.228889	-1.53896e-18	9818504	9892377		10	95	1.11489	1.016	0.0988891	9506626	9602729		10	98	1.0913	1.05832	0.0329758	9800782	9897835		10	96	1.09844	1.03702	0.0614193	9613264	9701330
10	104	0.1625	0.1525	0.01	10405218	10500505		10	107	0.2	0.215	-0.015	10702334	10770552		10	99	0.284	0.261333	0.0226667	9900398	9999958		10	96	1.10074	1.01294	0.0877913	9608092	9619244		10	99	1.08736	1.0587	0.0286608	9900398	10002558		10	97	1.10783	1.09102	0.016807	9715359	9800777
10	105	0.117778	0.166667	-0.0488889	10506692	10590704		10	108	0.262857	0.205714	0.0571429	10838347	10905293		10	100	0.243529	0.268235	-0.0247059	10002615	10100368		10	97	1.12317	1.01393	0.10924	9727746	9800780		10	100	1.08205	1.11931	-0.0372578	10002615	10094591		10	98	1.07208	1.03353	0.0385552	9818504	9892377
10	106	0.2	0.161818	0.0381818	10600071	10698169		10	109	0.246667	0.262667	-0.016	10905289	10999945		10	101	0.27	0.294286	-0.0242857	10106616	10185098		10	98	1.08448	1.01492	0.0695576	9818504	9889630		10	101	1.18175	1.08954	0.092206	10102877	10187676		10	99	1.07412	0.998262	0.0758586	9900398	9999958
10	107	0.168571	0.114286	0.0542857	10711545	10801822		10	110	0.208571	0.22	-0.0114286	11002404	11101853		10	102	0.323333	0.345	-0.0216667	10201552	10279440		10	99	1.17654	1.04628	0.130264	9912507	9984339		10	102	1.12871	1.07125	0.0574578	10200331	10304849		10	100	0.934657	0.961915	-0.0272579	10002615	10100368
10	108	0.198182	0.156364	0.0418182	10835235	10907519		10	111	0.22	0.203333	0.0166667	11120809	11187559		10	103	0.350588	0.411765	-0.0611765	10300245	10402802		10	100	1.13144	1.01957	0.111872	10002827	10075735		10	103	1.03487	1.02952	0.00535119	10309612	10402802		10	101	0.946526	0.93895	0.00757541	10106616	10185098
10	109	0.222857	0.202857	0.02	10912524	10999578		10	112	0.28	0.214	0.066	11203525	11303980		10	104	0.354545	0.338182	0.0163636	10407272	10492543		10	101	1.12907	1.01599	0.113081	10111747	10195188		10	104	1.12925	1.06628	0.0629749	10407272	10503226		10	102	0.941955	0.957349	-0.015394	10201552	10279440
10	110	0.1875	0.11	0.0775	11002167	11101851		10	113	0.256	0.292	-0.036	11304740	11402819		10	105	0.283333	0.295	-0.0116667	10505522	10599233		10	102	1.09117	0.976003	0.115169	10200331	10304849		10	105	1.04835	1.00083	0.0475182	10505522	10585577		10	103	0.953736	0.949113	0.0046228	10300245	10402802
10	111	0.131667	0.206667	-0.075	11101873	11199523		10	114	0.301538	0.207692	0.0938462	11403747	11502403		10	106	0.314	0.336	-0.022	10602965	10684933		10	103	1.05298	0.973214	0.0797627	10309609	10402802		10	106	1.04286	1.0242	0.0186578	10602965	10671256		10	104	0.864416	0.893818	-0.0294021	10407272	10492543
10	112	0.202222	0.188889	0.0133333	11203525	11290000		10	115	0.27875	0.29875	-0.02	11504143	11597284		10	107	0.16	0.26	-0.1	10741140	10770552		10	104	1.10468	1.07842	0.0262583	10405218	10500505		10	107	1.09755	1.07432	0.0232329	10702334	10770552		10	105	1.03908	0.987857	0.0512179	10505522	10599233
10	113	0.232308	0.273846	-0.0415385	11304740	11402817		10	116	0.185	0.25	-0.065	11604056	11695226		10	108	0.36	0.292308	0.0676923	10838342	10905301		10	105	0.969537	0.914477	0.0550594	10506692	10590704		10	108	1.11202	1.08653	0.0254857	10838347	10905293		10	106	0.983842	0.950833	0.0330093	10602965	10684933
10	114	0.265	0.2075	0.0575	11415059	11507891		10	117	0.344	0.322	0.022	11700664	11800194		10	109	0.404444	0.385556	0.0188889	10907232	11001036		10	106	1.11529	1.05626	0.0590265	10600071	10698169		10	109	1.08138	1.03523	0.046153	10905289	10999945		10	107	1.10222	1.02082	0.0813941	10741140	10770552
10	115	0.194286	0.24	-0.0457143	11507830	11603737		10	118	0.23	0.203333	0.0266667	11801907	11832979		10	110	0.332857	0.304286	0.0285714	11001081	11100421		10	107	1.10204	0.996253	0.105782	10711545	10801822		10	110	1.04605	1.04411	0.00193866	11002404	11101853		10	108	0.971832	0.973936	-0.00210377	10838342	10905301
10	116	0.221667	0.193333	0.0283333	11607049	11686372		10	119	0.248	0.274	-0.026	11931961	11999778		10	111	0.309091	0.287273	0.0218182	11106195	11195705		10	108	1.09131	1.00682	0.0844845	10835235	10907519		10	111	1.02991	1.05482	-0.0249117	11120809	11187559		10	109	0.901056	0.895258	0.00579846	10907232	11001036
10	117	0.241429	0.258571	-0.0171429	11708905	11800272		10	120	0.303333	0.196667	0.106667	12001356	12102198		10	112	0.366154	0.327692	0.0384615	11203525	11303980		10	109	1.01557	0.981188	0.0343823	10912524	10999578		10	112	1.06435	1.013	0.0513552	11203525	11303980		10	110	0.938607	0.925184	0.013423	11001081	11100421
10	118	0.256364	0.234545	0.0218182	11810003	11903354		10	121	0.243636	0.232727	0.0109091	12102182	12204247		10	113	0.426667	0.385	0.0416667	11307152	11402819		10	110	1.09983	0.99277	0.107056	11002167	11101851		10	113	1.07245	1.01563	0.0568227	11304740	11402819		10	111	0.994187	0.930285	0.0639016	11106195	11195705
10	119	0.24	0.216	0.024	11906123	11944959		10	122	0.108	0.24	-0.132	12252231	12295676		10	114	0.414286	0.367143	0.0471429	11402885	11499146		10	111	1.02715	0.977958	0.0491928	11101873	11199523		10	114	1.11651	1.01352	0.102989	11403747	11502403		10	112	0.892403	0.903498	-0.011095	11203525	11303980
10	120	0.237778	0.248889	-0.0111111	12007948	12077329		10	123	0.246667	0.246667	0	12308982	12414988		10	115	0.450667	0.3	0.150667	11504144	11597284		10	112	1.02548	1.02645	-0.000967965	11203525	11290000		10	115	1.08619	1.04158	0.044612	11504143	11597284		10	113	0.807041	0.88204	-0.0749988	11307152	11402819
10	121	0.22	0.2175	0.0025	12102187	12194933		10	124	0.184	0.176	0.008	12456289	12495135		10	116	0.39	0.252	0.138	11604056	11697925		10	113	1.02586	0.972652	0.0532084	11304740	11402817		10	116	1.06013	1.05591	0.00422102	11604056	11695226		10	114	0.848031	0.897848	-0.049817	11402885	11499146
10	123	0.165	0.235	-0.07	12306535	12379174		10	125	0.2375	0.2225	0.015	12526758	12604765		10	117	0.505714	0.391429	0.114286	11705301	11782271		10	114	0.966555	0.95341	0.0131447	11415059	11507891		10	117	1.07708	0.996533	0.0805483	11700664	11800194		10	115	0.916164	0.961499	-0.0453354	11504144	11597284
10	124	0.102222	0.117778	-0.0155556	12454209	12497740		10	126	0.281818	0.250909	0.0309091	12610722	12701077		10	118	0.405714	0.3	0.105714	11800400	11891696		10	115	1.00786	1.00064	0.00722175	11507830	11603737		10	118	1.08413	1.02433	0.0598064	11801907	11874975		10	116	1.00551	0.995675	0.00984038	11604056	11697925
10	125	0.114545	0.147273	-0.0327273	12501732	12591129		10	127	0.157333	0.268	-0.110667	12720470	12800667		10	119	0.318333	0.376667	-0.0583333	11922190	12001322		10	116	0.982755	0.984534	-0.0017794	11607049	11686372		10	119	1.04292	1.02473	0.018188	11931961	11999778		10	117	0.852351	0.931902	-0.0795515	11705301	11782271
10	126	0.166667	0.246667	-0.08	12606842	12669500		10	128	0.288571	0.258571	0.03	12805311	12897917		10	120	0.438182	0.358182	0.08	12002605	12102198		10	117	1.00951	1.0046	0.00490719	11708905	11800272		10	120	1.04846	0.959006	0.0894576	12001356	12102198		10	118	1.00156	0.973004	0.0285605	11800400	11891696
10	127	0	0	0	12739842	12742910		10	129	0.243333	0.253333	-0.01	12900731	12965050		10	121	0.36	0.25	0.11	12102594	12194938		10	118	1.04224	1.03086	0.0113818	11810003	11903354		10	121	1.02004	0.97211	0.0479329	12102182	12204247		10	119	1.01121	0.925228	0.085979	11922190	12001322
10	128	0.157143	0.234286	-0.0771429	12822880	12882842		10	130	0.288571	0.248571	0.04	13002354	13096346		10	122	0.238182	0.301818	-0.0636364	12208448	12303367		10	119	1.02177	1.00542	0.0163547	11906123	11944959		10	122	0.958606	0.959639	-0.00103347	12252231	12295676		10	120	1.01684	0.979411	0.0374317	12002605	12102198
10	129	0.155	0.195	-0.04	12906810	12929576		10	131	0.2075	0.2275	-0.02	13101780	13151460		10	123	0.241333	0.294667	-0.0533333	12308994	12404960		10	120	0.988405	0.936591	0.0518134	12007948	12077329		10	123	1.01356	0.927844	0.0857192	12308982	12414988		10	121	1.02961	0.98924	0.040367	12102594	12194938
10	130	0.256667	0.233333	0.0233333	13021042	13099788		10	132	0.273333	0.265	0.00833333	13216855	13306185		10	124	0.395	0.27	0.125	12460533	12495135		10	121	1.00582	1.00106	0.0047614	12102187	12194933		10	124	1.00842	0.929844	0.0785764	12456289	12495135		10	122	1.08606	0.991064	0.0949956	12208448	12303367
10	131	0.298	0.234	0.064	13102341	13205216		10	133	0.26	0.248571	0.0114286	13309419	13376119		10	125	0.295	0.29	0.005	12563628	12599863		10	123	1.00037	1.05057	-0.0502053	12306535	12379174		10	125	1.05719	0.92422	0.132968	12526758	12604765		10	123	1.10228	1.01197	0.0903078	12308994	12404960
10	132	0.26	0.228571	0.0314286	13219601	13307347		10	134	0.215	0.31	-0.095	13424730	13499544		10	126	0.312308	0.281538	0.0307692	12600905	12700296		10	124	0.985709	1.04947	-0.0637614	12454209	12497740		10	126	1.01062	0.932662	0.0779629	12610722	12701077		10	124	1.05354	1.01195	0.0415954	12460533	12495135
10	133	0.125	0.285	-0.16	13309420	13403623		10	135	0.391111	0.306667	0.0844444	13500560	13598137		10	127	0.195	0.221667	-0.0266667	12703616	12803412		10	125	1.04334	1.04616	-0.00281818	12501732	12591129		10	127	1.0226	0.887584	0.135016	12720470	12800667		10	125	1.121	1.05102	0.0699761	12563628	12599863
10	134	0.217143	0.238571	-0.0214286	13405403	13503774		10	136	0.27	0.27	-9.25101e-18	13601622	13695670		10	128	0.248	0.238	0.01	12805311	12905672		10	126	0.882475	0.970367	-0.0878917	12606842	12669500		10	128	0.99	0.900135	0.0898649	12805311	12897917		10	126	1.03019	1.02813	0.00205843	12600905	12700296
10	135	0.2275	0.205	0.0225	13517658	13601358		10	137	0.19	0.12	0.07	13747934	13754510		10	129	0.322857	0.257143	0.0657143	12906197	12984743		10	127	0.965873	1.03578	-0.0699074	12720470	12803398		10	129	1.03744	0.945508	0.0919343	12900731	12965050		10	127	1.06832	1.0321	0.0362151	12703616	12803412
10	136	0.308	0.244	0.064	13621982	13707386		10	138	0.303077	0.232308	0.0707692	13804922	13896462		10	130	0.377143	0.32	0.0571429	13056278	13096346		10	128	0.969436	1.01653	-0.047098	12822880	12905672		10	130	1.03125	0.957554	0.073696	13002354	13096346		10	128	1.13422	1.06119	0.0730295	12805311	12905672
10	137	0.113333	0.22	-0.106667	13747934	13791294		10	139	0.3325	0.2875	0.045	13901905	13974983		10	131	0.308571	0.297143	0.0114286	13103100	13207539		10	129	0.999152	0.992893	0.00625918	12906810	12929576		10	131	1.0149	0.95534	0.0595555	13101780	13151460		10	129	1.04232	0.975523	0.0667967	12906197	12992230
10	138	0.241429	0.272857	-0.0314286	13808713	13901859		10	140	0.278333	0.268333	0.01	14002889	14094080		10	132	0.425714	0.357143	0.0685714	13221914	13297737		10	130	0.962259	1.03308	-0.0708186	13021042	13099788		10	132	1.05884	0.978336	0.0805056	13216855	13306185		10	130	0.986643	0.91122	0.0754234	13056278	13096346
10	139	0.23	0.193333	0.0366667	13901905	14002893		10	141	0.24	0.3	-0.06	14143462	14147711		10	133	0.352	0.25	0.102	13309419	13396660		10	131	0.965615	0.988883	-0.0232682	13102341	13205216		10	133	1.05376	0.97855	0.0752138	13309419	13376119		10	131	1.01073	0.966944	0.0437826	13103100	13207539
10	140	0.248571	0.225714	0.0228571	14038278	14102442		10	142	0.315	0.245	0.07	14225331	14263542		10	134	0.36	0.272	0.088	13405403	13464709		10	132	0.963068	0.989463	-0.0263953	13219601	13307347		10	134	1.04148	0.945466	0.096017	13424730	13499544		10	132	0.916356	0.873938	0.0424173	13221914	13297737
10	141	0.193333	0.131111	0.0622222	14102784	14200811		10	143	0.1875	0.16	0.0275	14302646	14396609		10	135	0.2775	0.35	-0.0725	13508378	13598871		10	133	0.982626	0.989799	-0.00717274	13309420	13403623		10	135	1.02385	0.918179	0.10567	13500560	13598137		10	133	1.02635	0.948712	0.0776431	13309419	13396660
10	142	0.21	0.201667	0.00833333	14208070	14266579		10	144	0.225455	0.261818	-0.0363636	14403220	14508708		10	136	0.338462	0.303077	0.0353846	13601409	13702683		10	134	0.979616	0.994343	-0.0147276	13405403	13503774		10	136	1.01816	0.959006	0.0591498	13601622	13695670		10	134	0.987324	1.01861	-0.0312873	13405403	13464709
10	143	0.251429	0.22	0.0314286	14305841	14406708		10	145	0.33	0.333333	-0.00333333	14554161	14595671		10	137	0.376	0.396	-0.02	13702635	13790805		10	135	0.983688	1.00292	-0.0192312	13517658	13601358		10	137	1.01062	0.929344	0.0812805	13747934	13754510		10	135	0.991928	0.996272	-0.00434412	13508378	13598871
10	144	0.265	0.305	-0.04	14407008	14503714		10	146	0.196	0.276	-0.08	14620441	14702988		10	138	0.2975	0.285	0.0125	13805531	13897317		10	136	0.877677	0.942642	-0.0649648	13621982	13707386		10	138	1.03716	0.958762	0.0783975	13804922	13896462		10	136	1.08086	0.992592	0.0882711	13601409	13702683
10	145	0.28	0.2	0.08	14527701	14570440		10	147	0.15	0.26	-0.11	14742084	14803632		10	139	0.391111	0.244444	0.146667	13900504	14002502		10	137	1.00552	1.03374	-0.0282175	13747934	13791294		10	139	1.03515	0.934218	0.100928	13901905	13974983		10	137	0.912193	0.897624	0.0145688	13702635	13790805
10	146	0.22875	0.24875	-0.02	14607120	14708050		10	148	0.2675	0.2225	0.045	14843420	14905758		10	140	0.286	0.296	-0.01	14002889	14082973		10	138	0.964801	0.971852	-0.00705166	13808713	13901859		10	140	1.05177	0.965921	0.0858483	14002889	14094080		10	138	1.01394	0.99994	0.0139972	13805531	13897317
10	147	0.28	0.31	-0.03	14767263	14796402		10	149	0.18	0.206667	-0.0266667	14988719	15006869		10	141	0.2775	0.29	-0.0125	14102808	14192550		10	139	0.98955	1.03159	-0.0420424	13901905	14002893		10	141	1.00511	0.854857	0.150258	14143462	14147711		10	139	0.916724	0.970525	-0.0538005	13900504	14002502
10	148	0.195556	0.155556	0.04	14804488	14895968		10	150	0.19	0.205	-0.015	15023754	15082301		10	142	0.3575	0.2675	0.09	14208070	14262452		10	140	1.00708	1.05241	-0.0453298	14038278	14102442		10	142	1.01421	0.937593	0.0766137	14225331	14263542		10	140	0.978361	0.968764	0.00959693	14002889	14082973
10	149	0.105	0.225	-0.12	14922358	14970952		10	151	0.191429	0.248571	-0.0571429	15102445	15160276		10	143	0.256	0.286	-0.03	14304927	14402004		10	141	0.996545	1.02552	-0.0289747	14102784	14200811		10	143	1.06022	0.926622	0.133597	14302646	14396609		10	141	1.06328	1.03616	0.0271237	14102808	14192550
10	150	0.03	0.18	-0.15	15023922	15049660		10	152	0.228571	0.217143	0.0114286	15207603	15278792		10	144	0.31	0.29375	0.01625	14402031	14499110		10	142	0.966909	1.01979	-0.0528842	14208070	14266579		10	144	1.00501	0.942024	0.0629901	14403220	14508708		10	142	1.10268	1.03881	0.0638702	14208070	14262452
10	151	0.253333	0.233333	0.02	15102209	15152332		10	153	0.195	0.2625	-0.0675	15300330	15406247		10	145	0.347692	0.375385	-0.0276923	14509655	14595671		10	143	1.01124	1.02468	-0.0134464	14305841	14406708		10	145	1.0086	0.962672	0.0459323	14554161	14595671		10	143	1.09709	1.03429	0.0627998	14304927	14402004
10	152	0.229091	0.210909	0.0181818	15200473	15292195		10	154	0.241429	0.245714	-0.00428571	15413712	15501299		10	146	0.348571	0.417143	-0.0685714	14626439	14696329		10	144	0.911518	0.96653	-0.0550119	14407008	14503714		10	146	1.03575	0.979736	0.0560168	14620441	14702988		10	144	1.00481	0.979731	0.0250814	14402031	14499110
10	153	0.2175	0.18	0.0375	15322635	15406256		10	155	0.1525	0.19	-0.0375	15508732	15582014		10	147	0.353333	0.25	0.103333	14701606	14796330		10	145	0.999456	0.943137	0.0563185	14527701	14570440		10	147	0.974255	0.927844	0.046411	14742084	14803632		10	145	0.971722	0.951202	0.0205201	14509655	14595671
10	154	0.14	0.22	-0.08	15413696	15475344		10	156	0.218462	0.318462	-0.1	15605052	15695760		10	148	0.328	0.228	0.1	14857227	14902877		10	146	0.983991	0.987138	-0.0031471	14607120	14708050		10	148	1.08956	0.990459	0.0991036	14843420	14905758		10	146	0.983764	0.891591	0.0921726	14626439	14696329
10	155	0.172727	0.165455	0.00727273	15512180	15599970		10	157	0.3	0.2	0.1	15733054	15803574		10	149	0.245714	0.277143	-0.0314286	14937162	15006869		10	147	0.944267	0.975565	-0.031298	14767263	14796402		10	149	1.01283	0.97517	0.0376591	14988719	15006869		10	147	1.00428	0.989266	0.015018	14701606	14796330
[truncated: 8,816 more rows]

[truncated: 2 more sheets: Table S5, Table S6]
